# Supplementary material for: Mechanisms Establishing TLR4-Responsive Activation States of Inflammatory Response Genes
Source: PLoS Genet. 2011 Dec 8;7(12):e1002401. doi: 10.1371/journal.pgen.1002401 (PMC3234212; doi:10.1371/journal.pgen.1002401)
Supplement: Dataset S1 — Cumulative ChIP-Seq, RNA-Seq, GRO-Seq and microarray data for the I/E genes displayed in Figure 1A. (XLS) [file pgen.1002401.s006.xls]

## Sheet: oo.tsv
ClusterID	Chr	Start	End	Direction	Gene Length	mRNA Length	Nearest PromoterID	PromoterID	Nearest Unigene	Nearest Refseq	Nearest Ensembl	Gene Name	Gene Alias	Gene Description	EPM-H3K4me3 Tag Count in 2000 bp (6885937.0 Total, normalization factor = 1.45, effective total = 10000000)	EPM-H3K4me3-KLA-1h Tag Count in 2000 bp (7344002.0 Total, normalization factor = 1.36, effective total = 10000000)	BMDM-H3K4me3 Tag Count in 2000 bp (5263668.0 Total, normalization factor = 1.90, effective total = 10000000)	BMDM-H3K4me3-KLA-1h Tag Count in 2000 bp (5391671.0 Total, normalization factor = 1.85, effective total = 10000000)	mES-H3K4me3 Tag Count in 2000 bp (10023752 Total, normalization factor = 1.00, effective total = 10000000)	NPC-H3K4me3 Tag Count in 2000 bp (8063878 Total, normalization factor = 1.24, effective total = 10000000)	MEF-H3K4me3 Tag Count in 2000 bp (13817968 Total, normalization factor = 0.72, effective total = 10000000)	EPM-H3ac Tag Count in 2000 bp (6910372.0 Total, normalization factor = 1.45, effective total = 10000000)	EPM-H3ac-KLA-1h Tag Count in 2000 bp (5388492.0 Total, normalization factor = 1.86, effective total = 10000000)	EPM-H4K5ac Tag Count in 2000 bp (14566721 Total, normalization factor = 0.69, effective total = 10000000)	EPM-H4K5ac-KLA-1h Tag Count in 2000 bp (14249884 Total, normalization factor = 0.70, effective total = 10000000)	EPM-H4K8ac Tag Count in 2000 bp (12134962 Total, normalization factor = 0.82, effective total = 10000000)	EPM-H4K8ac-KLA-1h Tag Count in 2000 bp (12539816 Total, normalization factor = 0.80, effective total = 10000000)	EPM-H4K12ac Tag Count in 2000 bp (12595859.0 Total, normalization factor = 0.79, effective total = 10000000)	EPM-H4K12ac-KLA-1h Tag Count in 2000 bp (13877648 Total, normalization factor = 0.72, effective total = 10000000)	RAW-Tbp Tag Count in 2000 bp (30443639.0 Total, normalization factor = 0.33, effective total = 10000000)	EPM-PolII Tag Count in 2000 bp (9505191.0 Total, normalization factor = 1.05, effective total = 10000000)	EPM-PolII-KLA-1h Tag Count in 2000 bp (7488397.0 Total, normalization factor = 1.34, effective total = 10000000)	EPM-GroSeq Tag Count in 2000 bp (5610623.0 Total, normalization factor = 1.78, effective total = 10000000)	EPM-GroSeq-KLA-1h Tag Count in 2000 bp (5241956.0 Total, normalization factor = 1.91, effective total = 10000000)	EPM-PolII Tags per Kb in Gene Body (9505191.0 Total, normalization factor = 1.05, effective total = 10000000)	EPM-PolII-KLA-1h Tags per Kb in Gene Body (7488397.0 Total, normalization factor = 1.34, effective total = 10000000)	EPM-GroSeq Tags per Kb in Gene Body (5610623.0 Total, normalization factor = 1.78, effective total = 10000000)	EPM-GroSeq-KLA-1h Tags per Kb in Gene Body (5241956.0 Total, normalization factor = 1.91, effective total = 10000000)	EPM-totalRNA-KLA-1h Tags per Kb in Exons (normFactor 1.57303787906674)	EPM-totalRNA-KLA-1h Tags per Kb in Introns (normFactor 1.57303787906674)	EPM-totalRNA-KLA-1h Tags per Kb in Gene Body (normFactor 1.57303787906674)	EPM-totalRNA Tags per Kb in Exons (normFactor 1.58836781070976)	EPM-totalRNA Tags per Kb in Introns (normFactor 1.58836781070976)	EPM-totalRNA Tags per Kb in Gene Body (normFactor 1.58836781070976)	EPM 1h Notx Microarray (log2)	EPM 1h KLA Microarray (log2)	EPM 12h Notx Microarray (log2)	EPM 12h KLA Microarray (log2)
NM_031252	chr10	127699088	127701033	-	1945	1359	NM_031252	83430	Mm.125482	NM_031252	ENSMUSG00000025383	Il23a	IL-23|p19	interleukin 23, alpha subunit p19	13.07	20.42	17.1	11.13	58.86	3.72	7.24	39.07	20.41	47.37	159.3	42.85	171.45	26.99	163.57	17.74	11.57	85.47	1.78	351.01	4.32905	28.1491	1.83033	226.571	86.8122	18.7906	66.3183	0	0	0	5.52	8.115	5.52	5.575
NM_008607	chr9	7272544	7283330	+	10786	2641	NM_008607	17386	Mm.5022	NM_008607	ENSMUSG00000050578	Mmp13	Clg|MMP-13|Mmp1	matrix metallopeptidase 13	5.81	2.72	7.6	3.71	0	6.2	7.96	7.24	1.86	38.44	35.79	39.56	41.47	23.82	18.01	17.08	19.99	22.7	0	17.17	6.145	7.30484	0	18.7475	122.698	7.9183	36.0227	55.3313	1.17007	14.4317	9.415	11.275	9.125	12.44
NM_008690	chr17	45019296	45026747	+	7451	2419	NM_008690	18037	Mm.57043	NM_008690	ENSMUSG00000023947	Nfkbie	IKBE	nuclear factor of kappa light polypeptide gene enhancer in B-cells inhibitor, epsilon	249.78	983.12	148.19	237.4	132.68	85.57	151.98	610.68	257.96	29.52	114.39	30.49	139.56	38.9	155.65	22.34	28.41	182.95	44.56	467.38	10.1664	70.4348	14.3524	276.77	113.8	8.75299	42.8569	12.4758	0.315653	4.2635	9.485	13.23	9.59	12.76
NM_153537	chr9	44437303	44486189	-	48886	5456	NM_153537	102693	Mm.28639	NM_153537	ENSMUSG00000048537	Phldb1	AU041016|D330037A14Rik|Ll5a|MGC32394	pleckstrin homology-like domain, family B, member 1	100.2	321.35	64.59	105.72	144.66	42.16	193.23	379.14	200.43	18.54	63.86	7.42	86.13	14.29	98	9.53	33.67	89.47	17.82	238.46	7.63982	14.5324	4.52093	55.2176	15.2806	4.99837	6.14594	5.82246	0.548596	1.13719	9.64	11.23	9.905	10.01
NM_008380	chr13	15805361	15818098	+	12737	1529	NM_008380	16323	Mm.8042	NM_008380	ENSMUSG00000041324	Inhba	-	inhibin beta-A	10.17	14.98	28.5	37.09	4.99	8.68	185.99	10.13	9.28	20.59	69.47	17.31	64.59	14.29	39.63	7.88	18.94	25.37	0	70.58	8.42506	17.9281	1.39907	25.3121	11.3168	1.1228	2.34653	6.23297	0.141717	0.872935	9.75	11.63	10.575	15.055
NM_010171	chr3	121715559	121727065	+	11506	1866	NM_010171	14066	Mm.273188	NM_010171	ENSMUSG00000028128	F3	AA409063|CD142|Cf-3|Cf3|TF	coagulation factor III	190.24	403.05	100.69	133.54	216.49	110.37	357.51	357.43	330.33	48.05	108.07	43.68	116.43	46.05	118.18	16.42	51.55	60.09	32.08	162.15	18.1957	22.3996	9.13958	61.6774	127.293	3.58992	23.6516	12.7682	0.494305	2.48484	8.36	11.13	7.865	8.695
NM_203320	chr5	91861302	91863286	+	1984	1009	NM_203320	330122	Mm.244289	NM_203320	ENSMUSG00000029379	Cxcl3	Dcip1|Gm1960	chemokine (C-X-C motif) ligand 3	10.17	19.06	9.5	9.27	25.94	4.96	6.51	41.97	25.98	28.15	49.82	11.54	51.04	18.26	33.15	11.5	10.52	26.71	0	53.42	2.12198	9.4254	0	35.5746	101.335	16.1337	59.4646	1.5742	0	0.800589	5.855	9.98	5.575	9.335
NM_011198	chr1	151862341	151870228	+	7887	4143	NM_011198	19225	Mm.292547	NM_011198	ENSMUSG00000032487	Ptgs2	COX2|Cox-2|PGHS-2|PHS-2|Pghs2|TIS10	prostaglandin-endoperoxide synthase 2	45.02	102.12	51.3	90.88	89.79	8.68	335.79	57.88	35.26	43.25	101.76	41.2	118.82	50.02	73.5	10.18	57.86	165.59	7.13	293.78	22.6766	93.6326	2.71206	251.794	260.844	23.5283	148.189	3.83386	0	2.01391	7.415	10.705	6.55	10.785
NM_172833	chr18	65556365	65604161	+	47796	5008	NM_172833	240354	Mm.132613	NM_172833	ENSMUSG00000032688	Malt1	A630046N12|D430033E09Rik|MGC124469|MGC124470	mucosa associated lymphoid tissue lymphoma translocation gene 1	550.4	706.7	197.58	320.87	380.1	128.97	286.58	700.4	645.82	78.26	118.6	83.23	151.52	87.33	152.76	35.15	101	260.4	158.63	806.95	14.8358	61.7464	46.7623	458.761	193.175	48.6381	63.7825	45.3548	3.67506	8.0422	9.975	11.94	9.715	12.355
NM_019948	chr6	123247407	123255490	-	8083	2519	NM_019948	56619	Mm.248327	NM_019948	ENSMUSG00000030142	Clec4e	C86253|Clecsf9|Mincle	C-type lectin domain family 4, member e	114.73	319.99	98.79	124.27	2.99	6.2	6.51	88.27	35.26	102.29	157.19	98.89	251.2	83.36	159.25	171.14	29.46	194.97	17.82	770.7	10.1522	103.918	11.0256	549.2	987.286	76.899	360.614	59.9027	0.856417	19.2577	10.1	13.47	9.475	16.355
NM_009396	chr12	111892769	111902825	+	10056	3513	NM_009396	21928	Mm.255332	NM_009396	ENSMUSG00000021281	Tnfaip2	Tnfip2|tnfb94	tumor necrosis factor, alpha-induced protein 2	679.65	776.14	246.98	235.55	60.86	2.48	155.59	962.32	679.23	102.97	128.42	94.77	169.86	100.83	167.18	80.48	301.94	638.32	841.26	3294.57	31.9093	187.907	249.732	1795	2024.84	98.3299	771.345	312.881	12.8662	117.674	14.33	16.21	14.415	14.535
NM_008416	chr8	87867037	87868853	-	1816	1816	NM_008416	16477	Mm.470093	NM_008416	ENSMUSG00000052837	Junb	-	Jun-B oncogene	347.08	522.88	172.88	207.73	474.87	110.37	315.53	1465.91	1198.85	93.36	96.14	77.46	90.11	95.27	102.32	116.28	278.8	631.64	483.01	1524.24	165.11	451.509	279.714	1386.64	2661.86	#DIV/0!	2661.86	298.256	#DIV/0!	298.256	14.5	16.68	14.285	15.39
NM_010276	chr4	11631603	11641896	+	10293	2003	NM_010276	14579	Mm.247486	NM_010276	ENSMUSG00000028214	Gem	AV020497	GTP binding protein (gene overexpressed in skeletal muscle)	124.89	482.03	98.79	172.49	87.79	29.76	121.58	134.58	59.39	34.32	98.95	37.91	134.77	36.52	116.73	12.15	25.25	74.78	8.91	253.72	7.8704	37.3642	3.98232	139.56	291.361	6.64129	62.0474	8.72294	0.383201	2.0061	6.29	10.725	6.49	9.11
NM_009344	chr10	110910395	110912758	+	2363	1952	NM_009344	21664	Mm.3117	NM_009344	ENSMUSG00000020205	Phlda1	DT1P1B11|TDAG51|Tdag	pleckstrin homology-like domain, family A, member 1	94.4	317.27	51.3	168.78	284.32	192.22	295.27	248.9	252.39	37.76	71.58	16.48	82.94	29.37	85.75	39.09	83.11	197.64	55.25	496	50.7533	139.022	34.6974	272.873	68.4981	15.3094	59.2469	10.5783	0	8.73838	10.955	13.5	10.805	11.345
NM_021384	chr12	27029020	27042699	-	13679	3754	NM_021384	58185	Mm.24045	NM_021384	ENSMUSG00000020641	Rsad2	2510004L01Rik|Vig1|cig5	radical S-adenosyl methionine domain containing 2	161.2	332.24	115.89	178.05	11.97	9.92	15.2	136.03	122.48	78.95	110.88	93.12	148.33	70.66	131.15	4.93	13.68	94.81	35.65	496	8.15264	40.7091	16.8082	680.848	267.341	25.0418	91.5373	28.3486	1.44033	8.82491	10.585	13.61	9.62	16.86
NM_145209	chr5	115184238	115198910	+	14672	2124	NM_145209	231655	Mm.95479	NM_145209	ENSMUSG00000041827	Oasl1	7530414C13Rik|oasl9	2'-5' oligoadenylate synthetase-like 1	482.14	683.55	172.88	265.22	115.73	409.23	269.21	301	207.85	142.1	228.77	170.58	344.5	210.39	345.88	246.03	131.51	263.07	39.21	726.83	8.10251	49.968	9.35387	341.438	98.5	12.4108	24.8736	8.22601	0.253167	1.40736	11.03	13.98	9.735	15.335
NM_011756	chr7	28085543	28087988	-	2445	1765	NM_011756	22695	Mm.389856	NM_011756	ENSMUSG00000044786	Zfp36	Gos24|Nup475|TIS11D|TISII|Tis11|Ttp|Zfp-36	zinc finger protein 36	503.93	803.38	146.29	246.68	285.32	126.49	275.73	1546.95	1154.31	69.34	91.23	42.85	81.34	72.25	82.15	106.1	278.8	384.59	515.09	1425.04	158.348	249.055	324.393	1491.82	721.904	62.4589	538.5	74.6938	32.7017	63.015	11.2	13.34	10.135	10.66
NM_011338	chr11	83389111	83394831	-	5720	3008	NM_011338	20308	Mm.416125	NM_011338	ENSMUSG00000019122	Ccl9	CCF18|MRP-2|Scya10|Scya9	chemokine (C-C motif) ligand 9	82.78	114.38	58.89	81.61	5.99	6.2	18.09	28.94	38.97	121.51	197.9	161.52	278.31	104.8	236.35	128.43	14.73	88.14	101.59	1388.79	10.8514	42.7238	54.8409	953.843	1997.15	189.669	1140.18	418.214	18.7418	228.814	12.625	14.23	11.875	15.085
NM_145950	chr4	15924267	15941024	-	16757	2647	NM_145950	209212	Mm.46455	NM_145950	ENSMUSG00000041153	Osgin2	BC010311|C230027H09Rik|MGC11786	oxidative stress induced growth inhibitor family member 2	198.96	287.31	77.89	183.62	186.56	119.05	233.03	397.95	319.2	48.74	51.23	67.57	81.34	45.25	74.22	23.65	66.28	88.14	103.38	164.06	12.7451	21.437	17.018	54.0759	135.494	5.12826	25.7213	45.6048	1.1257	8.1518	9.92	11.74	9.415	10.4
NM_031168	chr5	30343947	30350755	+	6808	1087	NM_031168	16193	Mm.1019	NM_031168	ENSMUSG00000025746	Il6	Il-6	interleukin 6	14.52	29.96	15.2	50.08	11.97	18.6	67.3	18.81	25.98	17.16	140.35	14.83	169.06	15.88	105.93	18.07	5.26	130.87	5.35	70.58	5.09988	48.0567	0.78584	33.6251	53.5441	4.39934	12.246	2.92248	0	0.466618	6.48	10.015	6.425	10.435
NM_146337	chr11	48956199	48957180	-	981	981	NM_146337	258334	Mm.390388	NM_146337	ENSMUSG00000047511	Olfr1396	MGC123862|MOR276-2	olfactory receptor 1396	4.36	4.08	7.6	5.56	5.99	8.68	4.34	2.89	11.13	9.61	7.72	12.36	7.18	5.56	5.76	4.93	9.47	8.01	0	0	1.07034	4.08767	0	0	0	#DIV/0!	0	0	#DIV/0!	0	5.475	8.16	5.505	5.5
NM_013652	chr11	83478781	83480875	+	2094	654	NM_013652	20303	Mm.244263	NM_013652	ENSMUSG00000018930	Ccl4	AT744.1|Act-2|MIP-1B|Mip1b|Scya4	chemokine (C-C motif) ligand 4	135.06	202.89	85.49	50.08	7.98	7.44	8.68	49.2	53.82	131.12	169.12	168.11	288.68	111.94	159.97	32.19	27.35	876.02	114.07	2876.79	24.1165	752.517	75.7545	3945.64	15020.8	561.487	5077.44	114.149	7.72123	40.9608	11.255	17.215	11.75	14.45
NM_019549	chr11	16871452	16908705	-	37253	3857	NM_019549	56193	Mm.479819	NM_019549	ENSMUSG00000020120	Plek	2010300B13Rik	pleckstrin	612.84	838.78	222.28	276.35	1	3.72	5.79	186.68	161.46	122.88	189.48	158.22	271.93	111.94	203.2	73.58	124.14	547.51	326.17	1608.18	19.8816	334.844	79.1818	1362.72	3330.01	86.1506	422.005	665.904	8.1806	76.2782	13.195	14.615	12.765	13.555
NM_030720	chr15	103136269	103138472	-	2203	1550	NM_030720	80910	Mm.160369	NM_030720	ENSMUSG00000063234	Gpr84	EX33	G protein-coupled receptor 84	11.62	23.15	38	40.8	9.98	6.2	5.79	44.86	29.69	54.23	114.39	60.98	144.34	36.52	119.62	33.5	26.3	40.06	19.61	68.68	9.55061	18.7926	0.807989	32.9051	14.2081	0	9.99661	2.04951	0	1.442	6.65	9.94	6.385	11.715
NM_012020	chr9	98764958	98767476	+	2518	2518	NM_012020	26927	Mm.151239	NM_012020	ENSMUSG00000050397	Foxl2	AU045128|BPES|PINTO|Pfrk	forkhead box L2	15.97	31.32	53.19	70.48	141.66	50.84	52.83	54.99	48.25	3.43	11.23	2.47	11.16	1.59	7.21	0	16.83	18.7	0	1.91	9.6108	13.7887	0	3.78872	0	#DIV/0!	0	0	#DIV/0!	0	5.87	8.855	5.91	7.75
NM_021274	chr5	93421840	93424054	-	2214	1063	NM_021274	15945	Mm.263514	NM_021274	ENSMUSG00000034855	Cxcl10	C7|CRG-2|INP10|IP-10|IP10|Ifi10|Scyb10|gIP-10|mob-1	chemokine (C-X-C motif) ligand 10	58.09	47.66	43.7	42.66	25.94	6.2	39.8	30.39	22.27	30.89	157.19	41.2	211.33	38.9	153.48	12.48	8.42	227.02	8.91	471.2	2.85005	157.425	8.85727	576.441	442.463	23.2334	224.517	5.97692	0	2.86968	8.99	13.93	8.005	16.22
NM_009871	chr11	80293240	80297374	+	4134	4134	NM_009871	12569	Mm.474282	NM_009871	ENSMUSG00000048895	Cdk5r1	Cdk5r|D11Bwg0379e|p25|p35	cyclin-dependent kinase 5, regulatory subunit 1 (p35)	43.57	132.08	66.49	87.17	215.49	57.04	102.76	131.69	154.03	11.67	20.35	6.59	35.09	7.94	33.15	4.6	16.83	26.71	37.43	91.57	7.88824	12.598	4.74359	28.1495	20.9282	#DIV/0!	20.9282	0.768441	#DIV/0!	0.768441	6.74	10.935	6.71	7.07
NM_023324	chr11	20991326	21050330	+	59004	3485	NM_023324	67245	Mm.28957	NM_023324	ENSMUSG00000020134	Peli1	2810468L03Rik|A930031K15Rik|AA409794|AI586297|D11Ertd676e	pellino 1	274.47	449.35	83.59	178.05	198.53	95.49	170.79	244.56	300.64	56.98	90.53	91.47	99.68	60.34	77.1	45	71.54	121.52	71.29	259.45	8.13064	22.4739	20.2991	165.149	130.898	22.6383	29.0326	44.21	2.68929	5.14166	10.43	12.48	10.195	12.035
NM_011819	chr8	73558382	73561084	-	2702	1544	NM_011819	23886	Mm.31325	NM_011819	ENSMUSG00000038508	Gdf15	MIC-1|NAG-1|SBF	growth differentiation factor 15	288.99	454.79	113.99	157.65	198.53	4.96	20.99	764.07	504.78	81.69	94.04	65.93	69.38	57.16	85.75	14.45	89.42	77.45	221.01	392.98	48.6714	40.0333	196.573	472.332	654.074	19.0177	381.907	55.5517	19.2031	39.9737	12.71	15.235	12.275	12.37
NM_008654	chr7	45390961	45394255	-	3294	2275	NM_008654	17872	Mm.4048	NM_008654	ENSMUSG00000040435	Ppp1r15a	9630030H21|Gadd34|Myd116	protein phosphatase 1, regulatory (inhibitor) subunit 15A	537.33	1060.73	243.18	287.48	369.12	215.78	335.07	554.24	445.39	89.24	142.46	104.66	195.38	109.56	180.87	101.83	97.84	237.7	219.23	755.44	30.6618	105	75.7529	600.568	333.968	35.5053	241.638	32.8146	3.1175	23.6278	9.635	13.23	9.535	10.815
NM_019952	chr19	4214391	4222615	+	8224	818	NM_019952	56708	Mm.347919	NM_019952	ENSMUSG00000040663	Clcf1	Bsf3|CLC|MGC129162|MGC129163	cardiotrophin-like cytokine factor 1	34.85	170.21	75.99	161.36	182.57	16.12	185.27	243.11	334.05	24.71	49.12	17.31	47.85	15.08	49.72	5.58	49.45	40.06	28.52	120.18	15.8633	15.2639	7.80156	67.2702	46.1527	3.39841	7.65096	0	0.643411	0.579414	7.065	9.055	6.91	7.6
NM_023124	chr17	35002151	35003683	+	1532	1181	NM_023124	15019	Mm.431282	NM_023124		H2-Q8	H-2Q8|MMS10-T|Ms10t|Qa-2|Qa-8|Qa8	histocompatibility 2, Q region locus 8	27.59	81.7	7.6	12.98	12.97	0	2.89	72.36	55.67	2.75	12.63	0.82	12.76	2.38	14.41	1.31	1.05	9.35	0	7.63	0.685379	6.10313	0	3.73368	3.99586	0	3.08036	1.34493	0	1.03679	9.67	11.51	9.655	14.65
NM_028807	chr12	111865396	111878990	+	13594	2763	NM_028807	74190	Mm.248640	NM_028807	ENSMUSG00000021280	1200009I06Rik	1600013K19Rik	RIKEN cDNA 1200009I06 gene	7.26	28.59	28.5	50.08	32.92	3.72	20.26	83.93	55.67	17.16	34.39	14.01	27.11	17.47	30.26	7.55	14.73	13.35	8.91	1.91	15.0912	33.0065	16.3888	93.4618	20.4956	2.61423	6.24864	6.89845	1.1732	2.33687	11.02	12.73	11.7	12.72
NM_176933	chr8	36276126	36288411	+	12285	2427	NM_176933	319520	Mm.392187	NM_176933	ENSMUSG00000031530	Dusp4	2700078F24Rik|AI844617|BB104621|E130306H24Rik|MKP2	dual specificity phosphatase 4	371.77	844.23	214.68	313.45	632.5	226.94	386.45	848	629.12	28.83	49.12	28.84	54.23	39.7	64.85	47.3	158.86	156.24	80.2	318.58	30.744	28.5885	20.6015	48.1384	64.8141	2.23398	14.5972	13.0891	0.32225	2.84445	8.855	11.41	9.225	10.655
NM_010548	chr1	132847392	132852516	+	5124	1304	NM_010548	16153	Mm.874	NM_010548	ENSMUSG00000016529	Il10	CSIF|Il-10	interleukin 10	24.69	13.62	79.79	118.7	10.97	9.92	4.34	15.92	27.84	76.89	68.77	64.28	66.99	56.37	55.48	10.51	32.61	109.5	5.35	20.98	10.0605	53.6866	2.08626	10.7963	44.6337	4.52969	14.7357	0	0	0	6.075	9.935	5.96	7.73
NM_007609	chr9	5308873	5336707	+	27834	1334	NM_007609	12363	Mm.1569	NM_007609	ENSMUSG00000033538	Casp4	Casp11|Caspl|ich-3	caspase 4, apoptosis-related cysteine peptidase	307.87	503.81	87.39	133.54	2	13.64	31.12	81.04	66.81	58.35	112.98	98.89	162.68	68.28	103.04	22.66	36.82	48.07	133.67	345.29	5.25401	12.1862	14.5358	100.614	225.225	10.1505	20.4584	69.0595	1.37858	4.62232	11.905	13.37	11.525	15.11
NM_010118	chr10	66933234	66937541	+	4307	2852	NM_010118	13654	Mm.290421	NM_010118	ENSMUSG00000037868	Egr2	Egr-2|Krox-20|Krox20|NGF1-B|Zfp-25|Zfp-6	early growth response 2	636.08	1023.96	151.99	263.37	169.6	145.09	220	1099.8	905.63	54.92	94.74	61.8	98.89	54.78	96.56	27.59	74.7	186.96	292.3	707.75	26.6241	74.1026	120.423	365.858	348.583	27.0281	239.955	83.5397	14.1916	60.1124	13.325	15.825	13.505	11.925
NM_019819	chr11	83864239	83884552	-	20313	1443	NM_019819	56405	Mm.475342	NM_019819	ENSMUSG00000018648	Dusp14	1110014C10Rik|2310042C07Rik|D11Ertd395e|MKP-L|Mkp6	dual specificity phosphatase 14	26.14	39.49	108.29	161.36	241.43	125.25	226.52	70.91	51.96	18.54	49.12	17.31	59.01	18.26	38.19	11.17	16.83	34.72	0	19.08	5.38621	18.9992	1.05302	11.4577	26.1628	0.166724	2.01344	5.5037	0	0.390973	6.965	8.625	7.17	7.885
NM_019810	chr5	33421090	33479554	+	58464	3916	NM_019810	20537	Mm.25237	NM_019810	ENSMUSG00000011034	Slc5a1	Sglt1	solute carrier family 5 (sodium/glucose cotransporter), member 1	7.26	2.72	11.4	7.42	60.86	0	8.68	14.47	11.13	2.06	3.51	0.82	5.58	3.97	2.88	4.93	8.42	14.69	0	0	3.16708	3.90582	0.0304461	0	0	0	0	0	0	0	5.45	6.975	5.48	5.46
NM_008390	chr11	53613500	53620746	+	7246	2073	NM_008390	16362	Mm.105218	NM_001159393	ENSMUSG00000018899	Irf1	AU020929|Irf-1	interferon regulatory factor 1	257.05	533.77	125.39	185.47	371.12	177.33	309.74	798.8	586.43	99.54	110.18	80.76	116.43	91.3	149.88	20.37	30.51	86.8	213.88	587.57	9.00221	29.1181	63.2156	338.834	950.804	38.923	299.802	71.2582	3.0705	22.5782	12.305	14.67	11.935	15.62
NM_010119	chr19	6276905	6300096	+	23191	3172	NM_010119	13660	Mm.471458	NM_010119	ENSMUSG00000024772	Ehd1	AA409636|Past1|RME-1	EH-domain containing 1	146.68	947.71	163.38	296.75	550.69	248.02	465.34	630.94	248.68	44.62	105.97	33.79	132.38	28.58	153.48	48.61	73.64	325.84	37.43	972.92	16.0592	76.1244	12.2198	318.18	346.148	26.2448	70.0002	43.5649	1.58686	7.3285	13.095	15.12	12.975	15.73
NM_009404	chr17	56790728	56793101	+	2373	1230	NM_009404	21950	Mm.41171	NM_009404	ENSMUSG00000035678	Tnfsf9	4-1BB-L|4-1BBL|AI848817|Cd137l|Ly63l	tumor necrosis factor (ligand) superfamily, member 9	175.72	546.02	85.49	183.62	168.6	29.76	179.48	306.79	157.74	72.08	124.21	91.47	196.18	65.1	192.4	47.96	23.15	340.53	35.65	1579.56	11.083	221.159	11.2642	1250.08	2417.11	34.4059	1269.43	2.58271	0	1.3387	6.085	12.765	6.03	8.115
NM_009627	chr7	110418845	110420996	+	2151	1381	NM_009627	11535	Mm.1408	NM_009627	ENSMUSG00000030790	Adm	AM	adrenomedullin	29.04	61.27	100.69	152.09	125.7	107.89	261.98	63.67	31.55	15.1	56.14	6.59	48.65	13.5	46.84	60.11	35.77	30.71	8.91	122.09	14.1841	18.6239	4.96978	82.4779	100.237	4.08581	65.8175	4.60063	0	2.95373	6.97	9.095	7.25	7.56
NM_172142	chr7	30132065	30137505	+	5440	2007	NM_172142	243910	Mm.386878	NM_172142	ENSMUSG00000036931	Nfkbid	IkappaBNS|MGC130396	nuclear factor of kappa light polypeptide gene enhancer in B-cells inhibitor, delta	493.76	838.78	233.68	344.98	231.45	43.4	91.19	525.3	417.56	142.1	167.02	147.51	196.18	111.15	207.53	48.29	42.08	142.89	229.92	606.64	21.2739	38.2941	70.114	299.478	256.295	23.3688	109.303	30.8651	6.47747	15.4749	8.205	10.59	8.04	8.185
NM_172659	chr2	26843376	26849997	-	6621	2123	NM_172659	227659	Mm.41203	NM_001177627	ENSMUSG00000036067	Slc2a6	A330096C23|F630103L12Rik|Glut6|Glut9	solute carrier family 2 (facilitated glucose transporter), member 6	106.01	566.45	68.39	87.17	28.93	16.12	45.59	199.7	79.8	94.74	158.6	89	237.64	95.27	198.88	34.49	36.82	178.94	53.47	711.57	21.2929	74.2229	34.9947	376.869	180.051	39.1686	84.342	27.6823	1.76564	10.0757	10.405	12.17	10.165	14.075
NM_145066	chr6	13785090	13789848	-	4758	2934	NM_145066	64450	Mm.167625	NM_145066	ENSMUSG00000048216	Gpr85	2900026B03Rik|DKFZp761L08121	G protein-coupled receptor 85	169.91	260.08	55.09	57.5	59.86	29.76	83.95	241.67	167.02	59.04	101.76	84.05	182.62	69.07	143.4	14.45	15.78	42.73	10.69	225.11	9.5082	24.1362	7.49264	131.509	27.8793	12.9362	22.1508	1.6241	0.870816	1.33532	5.9	8.165	5.985	7.08
NM_017466	chr9	110899650	110902086	-	2436	2110	NM_017466	54199	Mm.7336	NM_017466	ENSMUSG00000043953	Ccrl2	1810047I05Rik|CCR11|Cmkbr1l2|E01|L-CCR	chemokine (C-C motif) receptor-like 2	601.23	1100.22	201.38	267.08	13.97	6.2	78.88	574.5	298.78	144.85	158.6	141.74	233.66	134.17	252.92	9.53	83.11	499.44	244.18	1552.86	29.3678	283.966	152.919	1502.81	2671.18	144.758	2333.08	176.904	19.4892	155.837	12.03	15.43	11.66	14.87
NM_009114	chr3	90778559	90781618	-	3059	488	NM_009114	20202	Mm.2128	NM_009114	ENSMUSG00000056071	S100a9	60B8Ag|AW546964|BEE22|Cagb|GAGB|L1Ag|MRP14|p14	S100 calcium binding protein A9 (calgranulin B)	2.9	9.53	3.8	1.85	7.98	3.72	3.62	4.34	7.42	8.24	4.21	4.12	1.59	7.15	3.6	13.47	12.62	8.01	0	0	3.78228	5.23701	0	0	3.22344	0	0.514233	0	0	0	7.81	9.935	7.035	6.96
NM_009140	chr5	91979098	91981138	+	2040	1083	NM_009140	20310	Mm.4979	NM_009140	ENSMUSG00000058427	Cxcl2	CINC-2a|GROb|Gro2|MIP-2|MIP-2a|Mgsa-b|Mip2|Scyb|Scyb2	chemokine (C-X-C motif) ligand 2	59.54	74.89	34.2	37.09	37.91	6.2	18.82	108.53	77.94	69.34	94.04	46.15	145.94	44.46	91.51	41.06	34.72	1159.13	44.56	2737.53	12.8922	1006.13	62.0343	4462.49	12575.6	784.053	7043.97	20.5329	1.65974	11.6792	6.785	14.055	5.98	10.59
NM_011521	chr2	164115452	164134391	-	18939	2457	NM_011521	20971	Mm.477724	NM_011521	ENSMUSG00000017009	Sdc4	AA959608|AW108331|Synd4|ryudocan|syndecan-4	syndecan 4	291.9	687.64	161.48	246.68	277.34	115.33	330.73	389.27	228.26	82.38	148.07	62.63	178.63	53.99	168.62	110.37	112.57	323.17	78.42	1486.09	25.4971	98.0802	23.4331	932.035	736.901	41.7072	131.896	61.4143	1.34918	9.14156	9.98	12.37	10.095	10.555
NM_010907	chr12	56407990	56410713	-	2723	1063	NM_010907	18035	Mm.170515	NM_010907	ENSMUSG00000021025	Nfkbia	AI462015|Nfkbi	nuclear factor of kappa light polypeptide gene enhancer in B-cells inhibitor, alpha	180.08	234.2	100.69	120.56	239.43	88.05	209.15	643.96	463.95	48.74	92.63	60.16	122.01	54.78	94.4	94.6	107.31	603.6	131.89	1564.3	48.296	432.545	84.4363	2226.45	4146.43	315.555	1811.04	98.6193	6.69794	42.582	12.6	17.17	12.625	15.18
NM_025427	chr14	78022905	78035790	-	12885	913	NM_025427	66214	Mm.29811	NM_025427	ENSMUSG00000022018	1190002H23Rik	Rgc-32|Rgc32	RIKEN cDNA 1190002H23 gene	130.7	298.2	96.89	139.1	146.65	2.48	188.88	299.55	243.11	41.19	42.81	32.96	43.06	49.22	59.81	24.96	128.35	105.5	32.08	137.35	20.6574	32.6465	8.71478	40.863	124.051	4.33597	12.8187	38.2739	0.796041	3.45163	10.795	12.63	10.26	10.59
NM_144549	chr15	59478334	59486780	+	8446	4026	NM_144549	211770	Mm.40298	NM_144549	ENSMUSG00000032501	Trib1	A530090O15Rik|TRB-1|Trb1	tribbles homolog 1 (Drosophila)	304.97	724.4	163.38	331.99	583.61	234.38	452.31	651.2	612.42	39.82	39.3	28.02	36.68	26.99	37.47	49.6	159.91	141.55	42.78	240.37	48.9534	57.8688	14.5607	115.87	71.8924	2.84713	35.7593	7.89055	0.718718	4.13735	9.935	12.21	9.51	8.87
NM_009044	chr11	23641989	23670970	-	28981	2323	NM_009044	19696	Mm.4869	NM_009044	ENSMUSG00000020275	Rel	c-Rel	reticuloendotheliosis oncogene	676.74	977.67	193.78	341.27	358.15	162.45	303.23	717.76	604.99	100.91	124.91	104.66	181.82	101.62	188.79	25.62	84.16	198.97	172.89	597.11	10.0918	34.9736	29.0894	195.567	287.792	16.8173	38.5376	39.6579	2.97916	5.91918	5.965	8.395	6.01	6.6
NM_007570	chr1	135891275	135895566	-	4291	3083	NM_007570	12227	Mm.392646	NM_007570	ENSMUSG00000020423	Btg2	AA959598|APRO1|Pc3|TIS21	B-cell translocation gene 2, anti-proliferative	566.37	996.73	207.08	306.03	317.25	244.3	301.06	722.1	547.46	85.13	94.04	64.28	100.48	77.8	105.93	85.73	245.13	241.71	591.73	852.74	76.9867	114.526	203.528	422.794	227.562	10.4175	166.432	35.5489	6.57437	27.392	10.175	11.84	9.385	9.455
NM_009834	chr3	51312375	51339502	+	27127	2988	NM_009834	12457	Mm.86541	NM_009834	ENSMUSG00000023087	Ccrn4l	AU043840|Ccr4|nocturnin	CCR4 carbon catabolite repression 4-like (S. cerevisiae)	111.82	351.31	100.69	172.49	269.36	89.29	166.45	416.76	382.3	51.49	91.23	52.74	140.35	47.63	138.35	21.35	112.57	198.97	78.42	879.44	20.6713	40.3668	19.2509	350.566	254.276	50.7642	73.1807	11.6948	2.03983	3.10331	10.635	13.655	9.905	10.02
NM_019738	chr7	126414393	126416618	-	2225	626	NM_019738	56312	Mm.18742	NM_019738	ENSMUSG00000030717	Nupr1	2310032H04Rik|Com1|p8	nuclear protein 1	76.97	164.76	68.39	77.9	162.61	127.73	111.45	256.14	202.28	127	150.88	140.92	153.91	143.7	207.53	85.73	54.71	101.49	121.2	507.44	22.2247	40.8135	72.8944	330.094	203.54	42.3018	87.6659	45.6719	2.98005	14.9913	10.705	13.13	10.72	12.77
NM_011331	chr11	81918039	81919594	+	1555	536	NM_011331	20293	Mm.867	XM_001480891	ENSMUSG00000035352	Ccl12	MCP-5|Scya12	chemokine (C-C motif) ligand 12	7.26	9.53	20.9	22.26	5.99	4.96	8.68	8.68	9.28	45.31	154.39	44.5	166.67	42.87	134.03	5.26	4.21	12.02	0	36.25	0.675241	6.01286	0	17.1768	8.80432	0	3.0348	0	0	0	6.395	8.325	5.775	12.105
NM_177715	chr14	101864139	101869137	-	4998	4998	NM_177715	239217	Mm.246466	NM_177715		Kctd12	AU046135|AW538430|Pfet1|Pfetin	potassium channel tetramerisation domain containing 12	207.67	420.75	102.59	153.94	256.39	131.45	179.48	545.56	636.54	54.23	41.4	62.63	47.85	64.31	48.28	27.92	200.94	255.06	374.29	421.6	45.8884	147.755	98.0672	235.884	377.68	#DIV/0!	377.68	107.734	#DIV/0!	107.734	11.265	13.27	10.74	9.8
NM_009856	chr13	43796174	43814102	+	17928	2047	NM_009856	12522	Mm.57175	NM_009856	ENSMUSG00000015396	Cd83	MGC130312|MGC130313	CD83 antigen	252.69	708.06	132.99	222.57	114.73	7.44	42.7	646.85	430.55	91.99	155.79	63.45	166.67	80.19	175.1	5.58	37.87	98.82	106.94	1161.78	14.1427	69.0495	54.0824	1034.71	2707.29	48.4362	352.021	175.364	3.00051	22.6808	12.48	15.265	12.065	12.395
NM_013654	chr11	81861908	81863716	+	1808	795	NM_013654	20306	Mm.341574	NM_013654	ENSMUSG00000035373	Ccl7	MCP-3|Scya7|fic|marc|mcp3	chemokine (C-C motif) ligand 7	11.62	12.25	60.79	38.95	10.97	14.88	61.51	30.39	12.99	65.9	124.21	56.04	146.73	28.58	92.23	4.93	49.45	32.05	24.95	375.81	25.0221	25.8518	21.6869	423.108	1141.69	94.7239	555.087	155.84	1.56798	69.4032	10.82	13.755	10.125	14.65
NM_145857	chr8	91537451	91578578	+	41127	4620	NM_145857	257632	Mm.222633	NM_145857	ENSMUSG00000055994	Nod2	ACUG|BLAU|CD|Card15|F830032C23Rik|IBD1|Nlrc2	nucleotide-binding oligomerization domain containing 2	130.7	400.33	104.49	153.94	106.75	7.44	27.5	235.88	165.17	72.08	157.19	82.41	161.88	65.1	201.76	21.35	22.09	54.75	87.33	282.34	5.96032	13.1828	5.33056	61.9707	13.6194	4.1796	5.24002	2.40662	0.348069	0.579316	7.225	10.045	7.065	10.5
NM_029639	chr9	50246754	50257869	+	11115	1846	NM_029639	76509	Mm.29959	NM_029639	ENSMUSG00000032068	1600029D21Rik	0610037B23Rik|AA407923|AU043048|PLET1	RIKEN cDNA 1600029D21 gene	4.36	6.81	15.2	0	64.85	11.16	2.89	5.79	7.42	19.91	37.19	9.89	31.9	17.47	18.74	10.84	6.31	25.37	0	13.35	5.58435	11.1732	0.481332	14.0738	5.1128	0.509129	1.27371	0.860438	0	0.142903	7.14	9.165	7.265	9.275
NM_001001495	chr6	65519975	65563618	+	43643	3769	NM_001001495	414084	Mm.117558	NM_001001495	ENSMUSG00000044162	Tnip3	9030611K07Rik|ABIN-3|LIND|MGC129495	TNFAIP3 interacting protein 3	107.47	208.33	85.49	170.63	5.99	8.68	11.58	54.99	33.4	116.02	108.77	192.01	172.25	121.47	103.76	75.22	22.09	62.76	48.12	295.69	5.97828	10.8625	12.66	128.117	271.703	15.3461	37.485	11.8	0.677189	1.63776	6.22	9.335	5.8	7.015
NM_207653	chr1	58657862	58699700	+	41838	3152	NM_009805	12633	Mm.336848	NM_009805	ENSMUSG00000026031	Cflar	2310024N18Rik|A430105C05Rik|AI646576|AU021929|CLARP|Cash|Casper|ENSMUSG00000072980|FLAME|Flip|Gm9845|I-FLICE|MGC103395|MRIT|c-Flip	CASP8 and FADD-like apoptosis regulator	705.79	800.65	201.38	254.1	98.77	83.09	251.12	632.38	441.68	105.03	131.93	92.3	204.95	112.74	201.76	46.32	90.48	189.63	237.05	717.29	16.0682	73.476	47.6703	346.628	230.067	29.1951	44.3284	49.8885	3.65416	7.13737	8.535	11.79	8.72	11.725
NM_178382	chr2	140349641	140362910	-	13269	3974	NM_001172160	71436	Mm.426781	NM_001172160	ENSMUSG00000051379	Flrt3	5530600M07Rik|C430047I10Rik|mKIAA1469	fibronectin leucine rich transmembrane protein 3	190.24	415.3	100.69	189.18	89.79	128.97	244.61	65.12	74.23	33.64	53.33	40.38	74.16	34.93	46.84	11.17	23.15	33.38	23.17	61.05	6.02608	15.3983	4.70118	31.6294	42.7499	4.40011	15.8857	4.39659	0.341768	1.55617	8.38	11.485	8.53	10.71
NM_010090	chr2	127027599	127029817	+	2218	1617	NM_010090	13537	Mm.4729	NM_010090	ENSMUSG00000027368	Dusp2	PAC1	dual specificity phosphatase 2	230.91	398.97	108.29	161.36	127.7	45.88	39.08	324.15	261.67	43.94	68.07	31.31	90.91	42.08	72.06	25.29	79.96	137.55	149.72	749.72	46.4833	83.688	112.502	654.531	272.388	39.2605	209.218	32.4157	5.28575	25.0644	11.88	13.73	11.445	10.93
NM_011905	chr3	83922199	83927694	-	5495	3013	NM_011905	24088	Mm.87596	NM_011905	ENSMUSG00000027995	Tlr2	Ly105	toll-like receptor 2	325.3	716.23	157.68	228.13	106.75	35.96	166.45	441.37	267.24	78.26	204.21	91.47	279.91	60.34	215.45	25.29	24.2	142.89	21.39	755.44	6.89172	58.3258	17.1902	404.449	238.592	47.5334	152.294	16.3423	2.55982	10.117	10.76	14.13	9.985	14.405
NM_008331	chr19	34706910	34715477	+	8567	2084	NM_008331	15957	Mm.439751	NM_008331	ENSMUSG00000034459	Ifit1	ISG56|Ifi56	interferon-induced protein with tetratricopeptide repeats 1	262.85	488.83	207.08	267.08	12.97	17.36	72.37	43.41	46.4	89.24	256.84	150.8	354.87	91.3	320.66	11.83	12.62	48.07	42.78	694.4	5.40329	16.9908	2.91234	341.589	310.23	8.49241	81.8927	5.33521	0	1.29784	7.775	12.415	6.495	14.405
NM_011803	chr13	5860734	5869639	+	8905	4217	NM_011803	23849	Mm.275036	NM_011803	ENSMUSG00000000078	Klf6	AI448727|BCD1|C86813|CPBP|Copeb|FM2|FM6|Ierepo1|Ierepo3|R75280|Zf9	Kruppel-like factor 6	736.28	857.84	165.28	270.79	321.24	239.34	334.35	626.59	593.86	125.63	142.46	140.92	228.87	123.06	210.41	44.67	489.21	420.65	773.53	1253.35	115.898	161.207	314.636	854.548	857.207	63.4181	439.32	277.22	23.7171	143.765	14.115	15.51	14.065	14.31
NM_008361	chr2	129056026	129062561	-	6535	1321	NM_008361	16176	Mm.222830	NM_008361	ENSMUSG00000027398	Il1b	IL-1beta|Il-1b	interleukin 1 beta	2.9	29.96	3.8	16.69	6.98	6.2	1.45	8.68	3.71	47.37	132.63	38.73	162.68	23.82	143.4	9.85	14.73	502.11	1.78	1512.79	7.24407	564.607	7.36343	3208.47	6781.57	222.349	1548.24	3.60719	0	0.729167	7.865	16.015	5.825	13.575
NM_026772	chr19	5917560	5918993	-	1433	1433	NM_026772	104252	Mm.195932	NM_026772	ENSMUSG00000045664	Cdc42ep2	1110008C05Rik|AI845703|Borg1|Cep2|D19Bwg1013e	CDC42 effector protein (Rho GTPase binding) 2	2.9	2.72	1.9	9.27	19.95	6.2	2.89	18.81	33.4	5.49	4.21	5.77	3.19	11.11	4.32	6.57	7.36	17.36	12.48	114.46	4.40335	8.388	14.9267	75.8828	198.688	#DIV/0!	198.688	15.5179	#DIV/0!	15.5179	10.685	12.61	10.74	12.075
NM_019418	chr17	56874826	56879512	-	4686	1847	NM_019418	50930	Mm.19131	NM_019418	ENSMUSG00000005824	Tnfsf14	HVEM-L|HVEML|LIGHT|LTg|Ly113	tumor necrosis factor (ligand) superfamily, member 14	14.52	21.79	20.9	40.8	2.99	9.92	2.89	43.41	59.39	57.67	44.91	40.38	54.23	26.2	44.68	13.47	16.83	33.38	0	24.8	6.51088	10.2582	0	5.29236	0.851672	0.554082	0.671378	1.71994	0	0.677921	6.915	9.165	6.345	6.765
NM_153564	chr3	142434337	142467165	+	32828	2584	NM_153564	229898	Mm.459245	NM_153564	ENSMUSG00000040264	Gbp5	5330409J06Rik|Gbp5a	guanylate binding protein 5	363.06	846.95	155.78	196.6	2	7.44	21.71	63.67	53.82	102.97	188.77	142.56	340.52	96.06	224.1	13.47	10.52	117.52	28.52	1409.78	4.13428	17.2478	1.73724	413.231	137.58	16.9558	26.4505	1.84408	0	0.145154	7.71	11.285	7.3	13.865
NM_013885	chr4	134486044	134544836	-	58792	4065	NM_013885	29876	Mm.473864	NM_013885	ENSMUSG00000037242	Clic4	D0Jmb3|TU-74|mc3s5|mtCLIC	chloride intracellular channel 4 (mitochondrial)	374.68	588.24	153.89	241.11	388.08	125.25	235.2	869.71	712.63	55.61	101.05	70.87	133.97	67.48	118.9	20.04	65.23	177.61	135.46	963.38	14.3872	55.1041	33.3778	404.043	253.079	19.6317	35.7728	123.865	2.58309	10.9688	13.355	14.185	13.135	14.055
NM_008176	chr5	91966509	91968315	+	1806	884	NM_008176	14825	Mm.21013	NM_008176	ENSMUSG00000029380	Cxcl1	Fsp|Gro1|KC|Mgsa|N51|Scyb1|gro	chemokine (C-X-C motif) ligand 1	113.27	157.95	41.8	44.51	49.88	8.68	151.25	218.51	122.48	76.2	134.04	89	167.47	76.22	117.46	4.27	11.57	201.65	1.78	471.2	9.31894	137.53	4.93355	516.534	11998.9	709.744	6235.54	52.1071	3.44548	27.2643	8.47	15.975	8.36	11.935
NM_019466	chr16	92280813	92288917	-	8104	2171	NM_019466	54720	Mm.265744	NM_001081549	ENSMUSG00000022951	Rcan1	2410048A02Rik|AA408855|AI429645|AL024459|AV028423|Adapt78|CALP1L|CSP1|DSC1|Dscr1|MCIP1|RCN1	regulator of calcineurin 1	290.45	550.11	132.99	114.99	61.85	38.44	151.25	159.18	111.35	88.56	197.9	94.77	267.15	76.22	216.9	44.02	236.71	232.36	101.59	1384.98	44.0091	64.1004	20.8934	403.712	236.209	14.0521	73.5663	44.6294	1.6063	13.1319	10.65	12.685	10.64	10.145
NM_027835	chr2	62398288	62446999	-	48711	3767	NM_027835	71586	Mm.136224	NM_001164477	ENSMUSG00000026896	Ifih1	9130009C22Rik|Helicard|Hlcd|MDA5|MGC90959	interferon induced with helicase C domain 1	592.51	887.8	174.78	241.11	46.89	7.44	161.38	367.56	337.76	89.93	176.14	124.43	252.79	130.2	233.47	8.21	24.2	320.5	94.46	1217.1	6.00419	101.709	12.1478	989.383	316.528	80.2899	98.5591	28.6724	0.565457	2.73907	10.045	12.815	9.46	13.45
NM_010444	chr15	101094895	101102826	+	7931	2458	NM_010444	15370	Mm.119	NM_010444	ENSMUSG00000023034	Nr4a1	GFRP1|Gfrp|Hbr-1|Hbr1|Hmr|N10|NGFI-B|NGFIB|NP10|TIS1|TR3|nur77	nuclear receptor subfamily 4, group A, member 1	90.04	198.8	134.89	222.57	295.3	44.64	287.31	257.58	163.31	39.13	80	25.55	82.14	29.37	86.47	15.77	59.97	96.15	23.17	146.89	12.204	24.2466	2.47258	36.3208	39.6779	1.72451	13.4871	0.646203	0	0.200273	11.335	14.675	9.04	8.54
NM_009452	chr1	163232134	163254883	+	22749	1589	NM_009452	22164	Mm.4994	NM_009452	ENSMUSG00000026700	Tnfsf4	Ath-1|Ath1|CD134L|OX-40L|Ox40l|TXGP1|Txgp1l|gp34	tumor necrosis factor (ligand) superfamily, member 4	14.52	28.59	47.5	59.35	8.98	6.2	12.3	4.34	14.85	18.54	62.46	14.01	74.96	12.7	37.47	10.84	7.36	22.7	0	34.34	5.45694	10.9183	0	21.5517	18.8091	1.1151	2.35102	0	0.0750646	0.0698214	5.525	7.195	5.53	6.695
NM_152804	chr13	111515939	111521719	+	5780	2781	NM_152804	20620	Mm.380	NM_152804	ENSMUSG00000021701	Plk2	Snk	polo-like kinase 2 (Drosophila)	483.59	838.78	191.88	233.69	288.32	239.34	376.32	1028.89	887.08	61.1	85.61	74.99	117.23	50.81	108.09	51.9	457.64	492.76	671.94	1354.46	178.922	233.348	558.135	1527.47	1351.87	127.459	716.576	431.218	61.4374	239.354	12.325	14.27	12.955	13.51
NM_007913	chr18	34987180	34990930	+	3750	3072	NM_007913	13653	Mm.181959	NM_007913	ENSMUSG00000038418	Egr1	A530045N19Rik|ETR103|Egr-1|Krox-1|Krox-24|Krox24|NGF1-A|NGFI-A|NGFIA|TIS8|Zenk|Zfp-6|Zif268|egr	early growth response 1	152.48	370.37	129.19	198.45	399.05	217.02	331.45	371.9	224.55	22.65	37.9	18.13	45.46	15.88	49	113.32	85.22	407.3	21.39	503.63	38.4347	275.627	17.5867	493.963	236.57	11.6006	195.896	10.858	4.68545	9.74199	9.45	13.75	9.855	8.96
NM_010554	chr2	128991050	129001413	-	10363	1974	NM_010554	16175	Mm.15534	NM_010554	ENSMUSG00000027399	Il1a	Il-1a	interleukin 1 alpha	106.01	324.07	36.1	68.62	4.99	4.96	12.3	46.31	31.55	133.18	183.86	198.6	315	115.91	237.79	14.78	47.34	479.41	92.68	2195.75	19.3901	362.747	55.7252	2980.72	7359.17	197.075	1561.35	91.7294	3.02943	19.9255	7.715	13.98	7.605	12.585
NM_027979	chr1	135927652	135967847	+	40195	1711	NM_027979	71884	Mm.328268	NM_027979	ENSMUSG00000026450	Chit1	2300002L19Rik	chitinase 1 (chitotriosidase)	4.36	4.08	3.8	1.85	4.99	8.68	1.45	4.34	1.86	21.97	14.04	28.84	15.95	20.64	14.41	6.57	7.36	13.35	1.78	0	3.0362	3.48849	0.0885682	0	0	0	0	0	0	0	9.1	10.86	8.73	12.28
NM_009971	chr11	98517402	98519719	+	2317	1363	NM_009971	12985	Mm.1238	NM_009971	ENSMUSG00000038067	Csf3	Csfg|G-CSF|MGI-IG	colony stimulating factor 3 (granulocyte)	7.26	10.89	9.5	14.84	11.97	3.72	15.2	34.73	40.83	11.67	37.19	1.65	32.7	7.94	44.68	7.23	7.36	24.04	1.78	20.98	7.71688	19.5943	1.53647	24.7	25.3902	3.29777	16.2939	2.33069	0	1.37106	6.075	8.185	5.83	7.885
NM_011337	chr11	83464039	83465552	-	1513	767	NM_011337	20302	Mm.1282	NM_011337	ENSMUSG00000000982	Ccl3	AI323804|G0S19-1|LD78alpha|MIP-1alpha|MIP1-(a)|MIP1-alpha|Mip1a|Scya3	chemokine (C-C motif) ligand 3	416.79	332.24	140.59	96.45	5.99	6.2	8.68	138.92	154.03	129.06	123.51	187.89	230.47	169.1	188.79	109.05	163.07	381.92	495.49	2594.45	89.7026	303.622	283.9	3355.16	5726.1	328.946	3064.98	134.607	25.5502	80.8356	10.305	15.65	11.18	14.905
NM_001017426	chr11	69214714	69229870	-	15156	6642	NM_001017426	216850	Mm.472522	NM_001017426	ENSMUSG00000018476	Kdm6b	1700064E03Rik|BC038313|Jmjd3|KIAA0346|mKIAA0346	KDM1 lysine (K)-specific demethylase 6B	0	2.72	7.6	22.26	52.87	42.16	39.8	43.41	31.55	24.71	63.16	14.83	41.47	7.94	33.87	17.74	12.62	46.74	10.69	40.06	34.0829	122.474	17.2869	211.461	70.5759	13.3026	38.4022	4.54366	0.932798	2.51523	8.535	12.46	8.055	9.455
NM_010908	chr7	28467010	28475284	-	8274	1945	NM_010908	18036	Mm.220333	NM_010908	ENSMUSG00000030595	Nfkbib	IKB-beta|IKappaBbeta|IkB|IkBb|MGC36057	nuclear factor of kappa light polypeptide gene enhancer in B-cells inhibitor, beta	781.3	1365.74	275.47	517.46	299.29	182.29	337.97	493.46	387.86	77.57	135.44	61.8	192.19	82.57	188.07	16.75	37.87	93.48	67.73	291.88	10.0447	32.2794	12.7097	109.979	114.844	7.70488	32.8904	37.5655	1.25483	9.79052	11.325	13.065	11.275	13.01
NM_138648	chr6	129450940	129472858	-	21918	3568	NM_138648	108078	Mm.293626	NM_138648	ENSMUSG00000030162	Olr1	LOX-1|SR-EI|Scare1	oxidized low density lipoprotein (lectin-like) receptor 1	13.07	20.42	13.3	16.69	5.99	9.92	13.03	15.92	18.56	38.44	107.37	42.85	135.57	32.55	90.07	27.26	29.46	88.14	10.69	139.26	7.63208	41.6133	1.62652	113.671	207.652	16.9734	48.0136	5.78721	0	0.942092	7.26	12.26	6.685	9.08
NM_009895	chr9	107154789	107160062	+	5273	2161	NM_009895	12700	Mm.4592	NM_009895	ENSMUSG00000032578	Cish	AI385595|CIS1|Cis|F17|F23	cytokine inducible SH2-containing protein	132.15	276.42	163.38	179.91	124.7	64.49	201.19	156.29	113.2	38.44	102.46	35.43	106.86	48.43	98	19.38	36.82	78.79	16.04	99.2	9.77622	13.9295	1.68974	20.2598	7.27921	2.0219	4.17647	0	0	0	7.355	10.45	7.205	9.345
NM_007548	chr10	44125591	44147163	-	21572	5281	NM_007548	12142	Mm.4800	NM_007548	ENSMUSG00000038151	Prdm1	Blimp-1|Blimp1|PRDI-BF1|ZNFPR1A1	PR domain containing 1, with ZNF domain	599.77	822.44	161.48	226.27	129.69	188.49	212.77	392.16	321.05	93.36	127.72	88.17	194.58	57.96	147.72	9.85	22.09	48.07	78.42	297.6	5.21834	15.2902	15.6156	127.875	121.53	8.59372	36.2414	13.2339	14.82	14.4317	8.065	10.55	7.76	8.445
NM_019453	chr16	3622449	3633325	-	10876	3092	NM_001161790	54483	Mm.143718	NM_001161790	ENSMUSG00000022534	Mefv	FMF|MGC124344|MGC124345|TRIM20|pyrin	Mediterranean fever	24.69	134.8	91.19	157.65	2.99	8.68	2.89	49.2	25.98	78.95	145.97	76.64	139.56	62.72	110.25	7.23	15.78	48.07	8.91	82.03	6.1907	13.1381	4.91633	53.8488	53.9269	9.49804	22.129	1.54111	0.408111	0.730217	10.86	13.655	9.455	13.17
NM_015783	chr17	45870150	45870764	-	614	614	NM_015783	100038882	Mm.451527	XM_001471685	ENSMUSG00000035692	Isg15	G1p2|IGI15|IP17|Irfp|MGC103144|MGC130321|MGC18616|UCRP	ISG15 ubiquitin-like modifier	20.33	147.06	20.9	42.66	13.97	7.44	19.54	14.47	31.55	19.91	42.11	16.48	57.42	17.47	46.84	14.12	26.3	138.88	30.3	547.51	27.4104	204.446	31.9381	798.502	1227.17	#DIV/0!	1227.17	36.2169	#DIV/0!	36.2169	9.745	13.77	8.525	16.46
NM_011637	chr9	108915337	108917129	-	1792	1074	NM_001012236	22040	Mm.439964	NM_001012236	ENSMUSG00000049734	Trex1	1661|AU041952	three prime repair exonuclease 1	137.96	442.54	151.99	252.24	74.82	34.72	95.53	457.28	306.21	82.38	158.6	65.1	177.04	89.71	190.95	51.24	87.32	297.79	276.26	971.01	46.9643	190.028	148.198	637.667	417.426	43.8172	267.732	41.41	6.63663	27.4773	10.585	13.235	9.66	14.225
NM_030701	chr5	124124194	124126114	-	1920	1920	NM_030701	80885	Mm.440567	NM_030701	ENSMUSG00000045502	Niacr1	Gpr109a|Gpr109b|HM74|PUMA-G|Pumag|mHM74b	niacin receptor 1	11.62	14.98	39.9	40.8	4.99	2.48	10.13	14.47	14.85	51.49	129.83	25.55	134.77	14.29	110.25	18.07	25.25	36.06	0	70.58	8.21875	22.9531	0	46.6979	8.19291	#DIV/0!	8.19291	1.65455	#DIV/0!	1.65455	5.975	7.87	5.84	12.42
NM_153159	chr4	124620738	124630144	-	9406	2743	NM_153159	230738	Mm.402	NM_153159	ENSMUSG00000042677	Zc3h12a	BC036563|MCPIP|MGC41320	zinc finger CCCH type containing 12A	419.7	680.83	142.49	209.58	228.46	59.52	236.65	670.01	590.15	76.89	73.68	49.44	66.99	80.19	95.84	23.32	74.7	77.45	165.76	497.91	25.2775	39.7523	75.4168	283.334	142.221	15.1095	52.1782	21.4253	5.00611	9.79432	7.605	11.11	7.36	9.215
NM_007707	chr11	117782178	117785252	-	3074	2518	NM_007707	12702	Mm.3468	NM_007707	ENSMUSG00000053113	Socs3	Cis3|Cish3|EF-10|Ef10|SSI-3|Ssi3	suppressor of cytokine signaling 3	127.8	574.62	125.39	239.26	491.83	106.65	322.04	725	476.94	32.95	66.67	18.95	101.28	26.2	101.6	59.78	87.32	173.6	23.17	562.77	29.0891	94.704	16.8152	587.075	435.428	33.9505	362.812	22.709	0	18.6016	11.895	16.23	11.235	15.11
NM_133753	chr4	149698890	149712679	+	13789	3017	NM_133753	74155	Mm.318841	NM_133753	ENSMUSG00000028967	Errfi1	1300002F13Rik|AI788755|Mig-6|Mig6|RALT	ERBB receptor feedback inhibitor 1	164.1	213.78	75.99	139.1	181.57	88.05	191.06	195.36	194.86	25.4	43.51	29.67	45.46	28.58	45.4	53.54	118.88	204.32	58.82	246.09	24.9489	69.438	10.4699	146.926	222.113	11.2443	57.3818	14.7412	1.17963	4.14687	10.54	13.765	9.78	10.625
NM_009058	chr2	28335339	28375079	+	39740	3574	NM_009058	19730	Mm.5236	NM_001145834	ENSMUSG00000026821	Ralgds	Gnds|Rgds|mKIAA1308	ral guanine nucleotide dissociation stimulator	30.5	44.93	56.99	107.57	222.47	57.04	130.27	60.78	89.08	13.04	25.97	14.83	11.96	12.7	28.82	6.24	9.47	8.01	0	3.82	7.06844	16.1968	9.68747	32.4029	55.0167	2.65319	7.36248	18.2213	0.395269	1.99845	11.54	13.52	11.08	14.095
NM_009969	chr11	54090686	54093065	-	2379	782	NM_009969	12981	Mm.4922	NM_009969	ENSMUSG00000018916	Csf2	Csfgm|Gm-CSf|MGC151255|MGC151257|MGI-IGM	colony stimulating factor 2 (granulocyte-macrophage)	2.9	4.08	5.7	11.13	5.99	1.24	7.96	7.24	12.99	2.06	36.49	1.65	40.67	2.38	11.53	7.55	9.47	10.68	0	72.49	2.65237	7.29718	0	102.64	72.4161	7.87996	29.0936	0	0	0	5.565	8.52	5.475	6.3
NM_013851	chr11	109750362	109811906	-	61544	5311	NM_013851	27404	Mm.341004	NM_013851	ENSMUSG00000020620	Abca8b	Abca8	ATP-binding cassette, sub-family A (ABC1), member 8b	133.61	111.66	108.29	111.28	30.93	22.32	69.47	43.41	33.4	51.49	30.18	74.99	49.44	53.19	21.62	18.07	13.68	16.02	0	11.45	4.06847	4.92558	0.637105	0.123976	0.59237	0.0279736	0.0766787	2.0935	0.0847386	0.258087	5.81	8.495	5.795	5.68
NM_027514	chr7	19062101	19079614	-	17513	2835	NM_027514	52118	Mm.227506	NM_027514	ENSMUSG00000040511	Pvr	3830421F03Rik|CD155|D7Ertd458e|HVED|PVS|Taa1|Tage4|mE4|necl-5	poliovirus receptor	264.31	462.96	138.69	204.02	170.59	112.85	235.92	257.58	191.15	54.92	129.12	53.56	140.35	50.81	165.73	32.85	52.6	72.11	85.55	400.61	12.2549	18.9865	22.3897	150.65	154.252	3.75094	28.114	26.893	0.973928	5.1697	11.385	13.55	11.085	12.35
NM_011333	chr11	81851768	81853421	+	1653	583	NM_011333	20296	Mm.290320	NM_011333	ENSMUSG00000035385	Ccl2	AI323594|HC11|JE|MCAF|MCP-1|MCP1|SMC-CF|Scya2|Sigje	chemokine (C-C motif) ligand 2	5.81	8.17	15.2	20.4	2.99	13.64	34.01	41.97	33.4	48.74	117.19	48.62	161.09	34.93	103.76	8.54	61.02	158.91	23.17	1129.35	37.5499	140.569	22.6437	1619.17	4255.03	170.535	1611.1	419.569	7.42228	152.783	13.975	16.97	13.545	17.515
NM_009397	chr10	18690331	18704783	-	14452	4373	NM_009397	21929	Mm.116683	NM_001166402	ENSMUSG00000019850	Tnfaip3	A20|Tnfip3	tumor necrosis factor, alpha-induced protein 3	429.86	663.13	150.09	189.18	240.43	62	254.74	810.38	460.24	63.16	134.74	54.39	211.33	75.42	207.53	17.08	67.33	586.24	114.07	1440.3	32.1762	301.047	83.9863	1906.5	1752.9	163.25	644.258	46.1291	5.35812	17.6949	10.995	15.305	11.015	13.1
NM_015811	chr1	146006887	146011253	-	4366	1260	NM_015811	50778	Mm.103701	NM_015811	ENSMUSG00000026358	Rgs1	BL34	regulator of G-protein signaling 1	588.16	438.45	81.69	76.04	1	7.44	5.79	114.32	172.59	100.23	113.69	169.76	224.09	84.95	129.7	197.09	455.54	563.54	666.59	2483.81	278.317	426.374	585.811	2715.15	3510.62	231.955	1178.16	1222.79	101.766	425.287	13.03	14.85	13.655	13.575
NM_027644	chr17	23564407	23571778	-	7371	1111	NM_027644	71003	Mm.328839	NM_027644	ENSMUSG00000024114	Prss41	4931440B09Rik|Tessp-1|Tessp1	protease, serine, 41	5.81	6.81	9.5	3.71	139.67	4.96	13.75	17.37	24.13	13.04	15.44	14.83	6.38	9.53	12.97	13.14	13.68	6.68	0	0	5.1377	3.62366	0	0	0	0	0	0	0	0	6.39	8.43	6.325	6.465
NM_009046	chr7	18764743	18787960	-	23217	2200	NM_009046	19698	Mm.1741	NM_009046	ENSMUSG00000002983	Relb	MGC143683|MGC143684	avian reticuloendotheliosis viral (v-rel) oncogene related B	103.11	213.78	58.89	83.46	163.61	96.73	162.11	428.34	194.86	45.31	89.83	46.97	110.05	56.37	108.81	33.83	44.19	121.52	74.86	291.88	6.93285	21.1668	14.2021	91.4524	78.6519	4.49076	11.5181	24.5475	0.98248	3.21546	10.77	12.595	10.52	12.7
NM_011408	chr11	82881306	82886871	+	5565	1662	NM_011408	20556	Mm.278689	NM_011408	ENSMUSG00000072620	Slfn2	Shlf2	schlafen 2	816.16	1200.98	290.67	328.28	6.98	4.96	43.42	358.88	282.08	111.9	192.28	140.09	292.67	119.09	281.03	73.91	291.42	791.89	408.15	2418.94	74.4852	243.563	118.823	996.521	3731.94	43.1245	1144.8	409.038	2.84873	124.158	11.685	14.36	11.22	14.08
NM_009841	chr18	36851047	36852628	-	1581	1490	NM_009841	12475	Mm.3460	NM_009841	ENSMUSG00000051439	Cd14	-	CD14 antigen	358.7	851.03	170.98	235.55	129.69	3.72	170.07	693.16	369.31	104.35	185.26	113.72	231.26	111.94	212.57	70.95	133.61	486.09	83.77	700.12	86.5085	429.083	69.8925	711.91	2775.51	656.873	2653.57	288.891	0	272.263	13.01	15.395	12.03	13.86
NM_013693	chr17	34807461	34810048	-	2587	1599	NM_013693	21926	Mm.1293	NM_013693	ENSMUSG00000024401	Tnf	DIF|MGC151434|TNF-alpha|TNFSF2|TNFalpha|Tnfa|Tnfsf1a	tumor necrosis factor	567.82	250.54	207.08	102.01	8.98	6.2	10.13	494.91	313.63	80.32	73.68	74.17	145.94	73.04	129.7	288.07	180.95	860	335.08	4677.64	86.2157	652.47	214.267	5696.51	6672.87	461.722	4300.77	20.8604	9.64596	16.5775	9.775	16.77	8.44	14.305
NM_007413	chr11	62065178	62082647	+	17469	1844	NM_007413	11541	Mm.40740	NM_007413	ENSMUSG00000018500	Adora2b	A2BAR|A2BR|A2b|AA2BR|AI480866|AI605384|MGC144574|MGC144575	adenosine A2b receptor	238.17	526.96	176.68	322.72	342.19	86.81	327.11	408.08	306.21	47.37	63.86	29.67	74.96	42.08	68.46	11.17	35.77	40.06	32.08	61.05	8.49161	13.5308	5.40729	15.3976	43.5059	3.62428	7.83412	3.44548	0.101656	0.454625	8.255	10.905	7.75	11.05
NM_013642	chr17	26233191	26236061	-	2870	1930	NM_013642	19252	Mm.239041	NM_013642	ENSMUSG00000024190	Dusp1	3CH134|Ptpn16|U19515|erp|mkp-1	dual specificity phosphatase 1	471.98	793.85	186.18	306.03	633.5	192.22	361.12	955.09	950.17	81.01	101.76	63.45	125.2	68.28	118.9	33.18	486.05	785.21	361.81	2043.13	296.188	607.676	195.62	2565.74	2880.37	237.629	2014.8	94.6437	15.2078	68.6263	11.475	15.115	11.045	11.87
NM_147005	chr11	73722746	73723685	-	939	939	NM_147005	259007	Mm.425696	NM_147005	ENSMUSG00000062186	Olfr395	MOR135-10	olfactory receptor 395	0	4.08	5.7	1.85	3.99	2.48	5.79	0	1.86	0	3.51	1.65	0	1.59	2.16	15.11	0	2.67	0	0	0	2.84345	0	0	0	#DIV/0!	0	0	#DIV/0!	0	5.485	7.995	5.45	5.47
NM_009890	chr19	34539780	34541132	-	1352	1352	NM_009890	12642	Mm.30824	NM_009890	ENSMUSG00000050370	Ch25h	AI462618|m25OH	cholesterol 25-hydroxylase	132.15	181.1	136.79	185.47	139.67	11.16	263.43	166.42	94.65	46	75.79	27.19	56.62	39.7	49.72	6.57	21.04	49.41	8.91	57.23	10.895	22.7145	2.63314	62.0858	31.4142	#DIV/0!	31.4142	2.34966	#DIV/0!	2.34966	8.72	10.535	7.425	13.05
NM_009421	chr2	34765266	34783781	-	18515	2325	NM_009421	22029	Mm.239514	NM_009421	ENSMUSG00000026875	Traf1	4732496E14Rik	TNF receptor-associated factor 1	78.42	235.57	60.79	131.68	69.83	2.48	15.2	157.73	126.19	102.97	213.34	95.59	263.16	93.68	270.94	12.15	24.2	68.11	28.52	467.38	6.70483	24.9554	8.47151	164.649	77.1296	12.048	20.2205	8.8812	0.686756	1.71576	9.11	12.205	8.605	13.885
NM_010755	chr15	79174932	79186329	+	11397	1798	NM_010755	17133	Mm.86646	NM_010755	ENSMUSG00000042622	Maff	-	v-maf musculoaponeurotic fibrosarcoma oncogene family, protein F (avian)	159.75	446.62	93.09	185.47	373.11	158.73	261.25	500.7	241.25	65.22	98.25	46.15	121.21	45.25	120.34	35.48	50.5	166.92	33.86	392.98	17.631	33.5106	24.553	98.2548	146.105	5.40788	27.6044	7.06727	0.330944	1.39367	9.98	13.65	9.285	10.57
NM_182782	chr7	75721850	75741004	+	19154	2302	NM_001122780	207952	Mm.479438	NM_001122780	ENSMUSG00000055652	Klhl25	2810402K13Rik|BC027373|Enc-1|MGC36331	kelch-like 25 (Drosophila)	338.37	654.96	144.39	220.71	244.42	112.85	272.11	396.51	358.17	72.08	121.4	85.7	128.39	77.8	141.95	18.07	23.15	48.07	32.08	217.48	5.38269	8.85455	7.63026	31.8711	49.8835	1.49351	7.3092	13.1099	0.282762	1.82438	9.185	11.505	9.135	9.485
NM_009704	chr5	92214814	92223622	+	8808	1189	NM_009704	11839	Mm.8039	NM_009704	ENSMUSG00000029378	Areg	AR|Sdgf	amphiregulin	17.43	35.4	45.6	44.51	58.86	39.68	91.91	13.02	27.84	6.86	33.68	5.77	21.53	5.56	30.99	27.59	6.31	48.07	0	28.62	3.82266	30.4746	0	12.1287	11.9069	0.206463	1.78592	0	0	0	5.5	7.295	5.445	5.745
NM_010510	chr4	87993256	87994025	-	769	769	NM_010510	15977	Mm.1245	NM_010510	ENSMUSG00000048806	Ifnb1	IFN-beta|IFNB|Ifb	interferon beta 1, fibroblast	2.9	13.62	7.6	14.84	3.99	6.2	5.07	14.47	14.85	20.59	153.69	20.6	229.67	23.02	183.75	15.44	10.52	58.76	0	118.28	1.36541	38.2055	0	106.671	173.873	#DIV/0!	173.873	0	#DIV/0!	0	5.675	13.865	5.77	7.33
NM_028810	chr2	50952449	50971120	-	18671	2825	NM_028810	74194	Mm.46497	NM_028810	ENSMUSG00000017144	Rnd3	2610017M01Rik|AI661404|Arhe|Rhoe	Rho family GTPase 3	291.9	567.81	140.59	194.74	116.72	121.53	209.87	380.59	233.83	31.58	57.54	18.95	80.54	25.41	85.75	28.58	103.1	114.84	58.82	324.31	21.8628	33.115	16.0372	117.295	136.98	4.86425	24.8538	36.5465	0.90214	6.29528	10.17	12.18	10.565	10.46
NM_008352	chr11	44243485	44257433	+	13948	1944	NM_008352	16160	Mm.239707	NM_008352	ENSMUSG00000004296	Il12b	Il-12b|Il-12p40|Il12p40|p40	interleukin 12b	10.17	1.36	19	22.26	5.99	2.48	11.58	209.83	44.54	23.34	97.54	14.01	114.83	18.26	64.85	3.28	12.62	10.68	1.78	164.06	4.82722	6.51061	0	174.657	51.7873	9.04195	14.9996	0	0	0	5.645	7.585	6.645	8.38
NM_013674	chr13	30756722	30774390	+	17668	4681	NM_013674	16364	Mm.4677	NM_013674	ENSMUSG00000021356	Irf4	AI385587|IRF-4|LSIRF|Spip	interferon regulatory factor 4	91.49	113.02	60.79	92.74	54.87	1.24	30.4	147.6	129.91	34.32	41.4	22.25	47.05	47.63	35.31	10.84	39.98	41.4	24.95	43.88	9.52739	10.279	5.54845	12.093	15.7942	1.21124	5.07489	4.41119	0.366913	1.43841	6.44	8.325	6.305	6.705
NM_011693	chr3	116102025	116121692	-	19667	3396	NM_011693	22329	Mm.440909	NM_011693	ENSMUSG00000027962	Vcam1	CD106|Vcam-1	vascular cell adhesion molecule 1	8.71	17.7	26.6	40.8	2	32.24	173.69	7.24	7.42	32.27	47.72	28.84	74.16	21.44	36.75	10.51	13.68	10.68	3.56	135.45	5.67041	9.57391	2.35623	99.4244	124.138	5.51061	25.9947	13.5638	0.390478	2.66518	8.52	10.5	9.115	11.905
NM_144792	chr19	32188728	32314032	-	125304	3196	NM_144792	208449	Mm.329810	NM_001168525	ENSMUSG00000040451	Sgms1	9530058O11Rik|AI841905|C80702|MGC30540|Mob|Sms1|Sor1|Tmem23	sphingomyelin synthase 1	246.88	483.39	115.89	176.2	287.32	137.65	240.27	654.09	647.68	39.82	45.61	23.9	57.42	42.08	59.81	15.77	96.79	28.04	139.02	148.8	8.68153	14.3979	27.7227	81.4356	304.665	9.22376	16.7593	74.0509	3.01783	4.8296	11.365	13.34	11.11	10.415
NM_181318	chr5	99457730	99493120	-	35390	2875	NM_181318	320292	Mm.259074	NM_145839	ENSMUSG00000029333	Rasgef1b	4732452O09Rik|GPIgamma4|Gpig4	RasGEF domain family, member 1B	691.26	1111.11	178.58	339.41	289.31	85.57	201.19	642.51	554.89	100.91	136.14	116.19	192.19	73.04	145.56	22.34	144.13	80.12	233.49	957.66	22.1469	35.5075	64.1116	862.744	1304.39	43.6861	146.103	92.2635	5.86204	12.8811	11.455	14.36	11.43	12.285
NM_133662	chr17	35429765	35430963	+	1198	1089	NM_133662	15937	Mm.25613	NM_133662	ENSMUSG00000003541	Ier3	AI663993|IEX-1|cI-3|gly96	immediate early response 3	437.12	674.02	222.28	307.88	275.35	81.85	356.06	571.6	352.6	102.97	128.42	73.34	118.02	100.83	104.48	233.22	236.71	419.32	197.84	627.63	166.853	300.968	114.558	538.23	364.009	101.021	340.081	39.381	14.5722	37.1238	9.8	12.155	9.365	11.615
NM_008452	chr8	75248021	75250338	+	2317	1540	NM_008452	16598	Mm.26938	NM_008452	ENSMUSG00000055148	Klf2	Lklf	Kruppel-like factor 2 (lung)	100.2	257.35	51.3	96.45	467.89	109.13	193.23	387.82	369.31	38.44	24.56	34.61	19.94	26.99	18.01	170.48	93.63	146.89	69.51	280.43	40.41	63.3966	43.8455	181.135	59.2443	14.1715	44.1292	24.7538	6.13269	18.5092	15.925	15.705	15.845	15.22
NM_013606	chr16	97690998	97715815	+	24817	2417	NM_013606	17858	Mm.14157	NM_013606	ENSMUSG00000023341	Mx2	AI528743|Mx-2	myxovirus (influenza virus) resistance 2	137.96	151.14	81.69	155.8	9.98	37.2	56.45	98.4	85.37	65.22	124.91	77.46	113.24	60.34	170.78	7.23	21.04	42.73	21.39	112.55	4.74796	7.21038	3.80626	35.8214	9.76234	1.89607	2.66219	1.31433	0.141819	0.256013	7.275	9.98	6.35	13.48
NM_019408	chr19	46359005	46365399	+	6394	3203	NM_001177369	18034	Mm.102365	NM_001177369	ENSMUSG00000025225	Nfkb2	NF-kappaB2|lyt|p49|p49/p100|p50B|p52	nuclear factor of kappa light polypeptide gene enhancer in B-cells 2, p49/p100	371.77	930.01	210.88	287.48	485.85	194.7	471.85	1324.1	606.85	54.92	123.51	58.51	141.15	77.01	193.84	26.61	85.22	486.09	294.08	1407.87	11.3528	45.9478	28.9897	182.593	92.3294	26.1269	59.2903	28.2663	3.48435	15.8986	10.41	12.205	10.545	13.13
NM_177632	chr16	30519469	30522500	+	3031	3031	NM_177632	224093	Mm.28244	NM_177632	ENSMUSG00000046546	Fam43a	Tuf1	family with sequence similarity 43, member A	159.75	250.54	96.89	204.02	276.34	79.37	256.19	224.3	200.43	52.17	101.76	49.44	82.94	52.4	72.78	26.28	54.71	89.47	33.86	169.78	15.6186	48.4626	9.9967	66.714	18.6834	#DIV/0!	18.6834	4.71637	#DIV/0!	4.71637	6.545	9.51	6.775	6.75
