# Supplementary material for: Mechanisms Establishing TLR4-Responsive Activation States of Inflammatory Response Genes
Source: PLoS Genet. 2011 Dec 8;7(12):e1002401. doi: 10.1371/journal.pgen.1002401 (PMC3234212; doi:10.1371/journal.pgen.1002401)
Supplement: Dataset S2 — Cumulative ChIP-Seq, RNA-Seq, GRO-Seq and microarray data for the Late genes displayed in Figure 1B. (XLS) [file pgen.1002401.s007.xls]

## Sheet: oo.tsv
ClusterID	Chr	Start	End	Direction	Gene Length	mRNA Length	Nearest PromoterID	PromoterID	Nearest Unigene	Nearest Refseq	Nearest Ensembl	Gene Name	Gene Alias	Gene Description	EPM-H3K4me3 Tag Count in 2000 bp (6885937.0 Total, normalization factor = 1.45, effective total = 10000000)	EPM-H3K4me3-KLA-1h Tag Count in 2000 bp (7344002.0 Total, normalization factor = 1.36, effective total = 10000000)	BMDM-H3K4me3 Tag Count in 2000 bp (5263668.0 Total, normalization factor = 1.90, effective total = 10000000)	BMDM-H3K4me3-KLA-1h Tag Count in 2000 bp (5391671.0 Total, normalization factor = 1.85, effective total = 10000000)	mES-H3K4me3 Tag Count in 2000 bp (10023752 Total, normalization factor = 1.00, effective total = 10000000)	NPC-H3K4me3 Tag Count in 2000 bp (8063878 Total, normalization factor = 1.24, effective total = 10000000)	MEF-H3K4me3 Tag Count in 2000 bp (13817968 Total, normalization factor = 0.72, effective total = 10000000)	EPM-H3ac Tag Count in 2000 bp (6910372.0 Total, normalization factor = 1.45, effective total = 10000000)	EPM-H3ac-KLA-1h Tag Count in 2000 bp (5388492.0 Total, normalization factor = 1.86, effective total = 10000000)	EPM-H4K5ac Tag Count in 2000 bp (14566721 Total, normalization factor = 0.69, effective total = 10000000)	EPM-H4K5ac-KLA-1h Tag Count in 2000 bp (14249884 Total, normalization factor = 0.70, effective total = 10000000)	EPM-H4K8ac Tag Count in 2000 bp (12134962 Total, normalization factor = 0.82, effective total = 10000000)	EPM-H4K8ac-KLA-1h Tag Count in 2000 bp (12539816 Total, normalization factor = 0.80, effective total = 10000000)	EPM-H4K12ac Tag Count in 2000 bp (12595859.0 Total, normalization factor = 0.79, effective total = 10000000)	EPM-H4K12ac-KLA-1h Tag Count in 2000 bp (13877648 Total, normalization factor = 0.72, effective total = 10000000)	RAW-Tbp Tag Count in 2000 bp (30443639.0 Total, normalization factor = 0.33, effective total = 10000000)	EPM-PolII Tag Count in 2000 bp (9505191.0 Total, normalization factor = 1.05, effective total = 10000000)	EPM-PolII-KLA-1h Tag Count in 2000 bp (7488397.0 Total, normalization factor = 1.34, effective total = 10000000)	EPM-GroSeq Tag Count in 2000 bp (5610623.0 Total, normalization factor = 1.78, effective total = 10000000)	EPM-GroSeq-KLA-1h Tag Count in 2000 bp (5241956.0 Total, normalization factor = 1.91, effective total = 10000000)	EPM-PolII Tags per Kb in Gene Body (9505191.0 Total, normalization factor = 1.05, effective total = 10000000)	EPM-PolII-KLA-1h Tags per Kb in Gene Body (7488397.0 Total, normalization factor = 1.34, effective total = 10000000)	EPM-GroSeq Tags per Kb in Gene Body (5610623.0 Total, normalization factor = 1.78, effective total = 10000000)	EPM-GroSeq-KLA-1h Tags per Kb in Gene Body (5241956.0 Total, normalization factor = 1.91, effective total = 10000000)	EPM-totalRNA-KLA-1h Tags per Kb in Exons (normFactor 1.57303787906674)	EPM-totalRNA-KLA-1h Tags per Kb in Introns (normFactor 1.57303787906674)	EPM-totalRNA-KLA-1h Tags per Kb in Gene Body (normFactor 1.57303787906674)	EPM-totalRNA Tags per Kb in Exons (normFactor 1.58836781070976)	EPM-totalRNA Tags per Kb in Introns (normFactor 1.58836781070976)	EPM-totalRNA Tags per Kb in Gene Body (normFactor 1.58836781070976)	EPM 1h Notx Microarray (log2)	EPM 1h KLA Microarray (log2)	EPM 12h Notx Microarray (log2)	EPM 12h KLA Microarray (log2)
NM_013918	chr16	76896660	76999371	+	102711	4412	NM_013918	30940	Mm.40986	NM_013918	ENSMUSG00000022867	Usp25	-	ubiquitin specific peptidase 25	380.49	469.77	146.29	237.4	96.77	89.29	158.49	217.07	259.81	48.05	55.44	42.85	73.37	46.05	56.93	12.48	24.2	20.03	71.29	89.66	6.64758	6.8648	15.7564	21.0993	65.2461	2.11234	4.82428	69.8421	1.82591	4.74758	10.9	11.07	10.64	12.295
NM_010708	chr11	78779589	78801026	-	21437	1077	NM_010708	16859	Mm.341434	NM_001159301	ENSMUSG00000001123	Lgals9	AA407335|AI194909|AI265545|LGALS35|Lgals5|gal-9|galectin-9	lectin, galactose binding, soluble 9	332.56	300.93	197.58	224.42	9.98	14.88	78.88	134.58	146.61	77.57	97.54	85.7	98.89	96.06	121.06	8.54	30.51	9.35	64.16	66.77	7.85231	7.35084	9.81107	6.40715	169.427	0.540828	9.02569	153.38	1.0922	8.74317	9.55	9.715	9.17	12.405
NM_008360	chr9	50317597	50334067	+	16470	866	NM_008360	16173	Mm.1410	NM_008360	ENSMUSG00000039217	Il18	Igif|Il-18	interleukin 18	0	5.45	0	12.98	10.97	11.16	5.79	20.26	12.99	30.21	32.98	27.19	27.91	23.02	16.57	25.95	3.16	5.34	1.78	19.08	3.70492	3.97268	4.32848	6.2544	38.1453	0.907289	2.86528	49.5219	0.712546	3.27896	8.92	8.87	8.485	11.355
NM_028967	chr19	6164457	6172473	+	8016	1369	NM_028967	74481	Mm.478642	NM_028967	ENSMUSG00000039699	Batf2	4933430F08Rik	basic leucine zipper transcription factor, ATF-like 2	103.11	78.98	56.99	70.48	13.97	11.16	6.51	79.59	70.52	73.46	82.81	86.53	110.85	88.92	110.25	14.78	15.78	10.68	24.95	53.42	4.46233	3.16492	4.002	4.28393	3.44712	0.236654	0.784949	2.32048	0	0.396299	8.545	8.51	8.425	13.405
NM_027209	chr19	11585603	11597448	+	11845	1687	NM_027209	69774	Mm.436639	NM_027209	ENSMUSG00000024677	Ms4a6b	1810027D10Rik	membrane-spanning 4-domains, subfamily A, member 6B	53.73	17.7	93.09	113.14	2.99	7.44	2.17	21.71	11.13	67.28	41.4	76.64	32.7	58.75	39.63	7.55	11.57	9.35	1.78	0	4.08527	5.07303	1.05361	0.322499	9.32447	0.309714	1.59362	11.2984	0.938197	2.41373	11.005	11.21	10.43	13.955
NM_020498	chr15	74807156	74810607	-	3451	710	NM_020498	57248	Mm.358339	NM_020498	ENSMUSG00000022586	Ly6i	AI789751|Ly-6I|Ly-6M	lymphocyte antigen 6 complex, locus I	5.81	5.45	7.6	3.71	6.98	4.96	4.34	8.68	0	11.67	17.54	4.94	6.38	6.35	7.93	2.3	9.47	4.01	0	0	7.31672	1.16198	0	0	0	0	0	0	0	0	6.935	6.95	6.845	9.38
NM_021792	chr18	60515163	60517996	+	2833	2833	NM_021792	60440	Mm.261140	NM_001146275	ENSMUSG00000054072	Iigp1	2900074L10Rik|AI046432|AW111922|Iigp|Irga6	interferon inducible GTPase 1	4.36	1.36	3.8	11.13	1	1.24	5.07	4.34	0	2.75	7.02	4.94	7.18	6.35	0.72	4.93	3.16	2.67	0	0	0.741264	3.30039	0	0.674197	0	#DIV/0!	0	0.560666	#DIV/0!	0.560666	6.43	6.555	5.965	13.355
NM_199015	chr14	58302843	58319554	-	16711	1279	NM_199015	219132	Mm.479285	NM_001164323	ENSMUSG00000068245	D14Ertd668e	MGC29273	DNA segment, Chr 14, ERATO Doi 668, expressed	100.2	85.78	45.6	61.21	8.98	1.24	27.5	39.07	44.54	78.26	64.56	61.8	81.34	72.25	80.71	19.05	31.56	13.35	44.56	17.17	4.53294	2.87655	5.8662	1.48405	22.1381	1.01934	2.63569	22.3539	0.926342	2.56633	10.825	10.635	10.07	15.005
NM_011346	chr1	165898778	165917346	+	18568	2179	NM_011346	20343	Mm.1461	NM_001164059	ENSMUSG00000026581	Sell	AI528707|CD62L|L-selectin|LECAM-1|Lnhr|Ly-22|Ly-m22|Lyam-1|Lyam1	selectin, lymphocyte	20.33	12.25	1.9	9.27	2	3.72	1.45	15.92	16.7	74.14	51.93	75.81	47.05	65.1	47.56	16.42	4.21	10.68	0	0	5.38292	6.68839	0.191728	0	7.21908	0.191963	1.01661	2.91577	0.193833	0.51326	5.875	5.855	5.71	9.285
NM_145583	chr7	102096894	102111570	+	14676	1170	NM_145583	233575	Mm.302013	NM_145583	ENSMUSG00000030990	Pgap2	1810006G21Rik|C76649|Frag1	post-GPI attachment to proteins 2	304.97	343.14	140.59	205.87	188.55	29.76	135.33	182.33	191.15	78.95	89.83	95.59	135.57	80.19	151.32	19.05	31.56	24.04	51.69	66.77	18.997	19.1081	24.6532	44.8453	51.0901	1.39763	5.35922	39.3698	1.41126	4.43739	9.415	9.15	9.35	11.23
NM_175648	chr7	104229218	104232467	-	3249	2771	NM_175648	244183	Mm.347647	NM_175648		A530023O14Rik	-	RIKEN cDNA A530023O14 gene	2.9	0	0	3.71	2	0	0	0	0	7.55	6.32	6.59	7.97	8.73	7.93	4.93	3.16	2.67	1.78	1.91	2.26531	1.64358	0	0	0	0	0	0.573211	0	0.488879	6.455	6.535	6.595	9.745
NM_019949	chr2	84599666	84610840	+	11174	1385	NM_019949	56791	Mm.38261	NM_019949	ENSMUSG00000027078	Ube2l6	2810489I21Rik|RIG-B|UBCH8|Ubce8|Ubcm8	ubiquitin-conjugating enzyme E2L 6	499.57	618.19	222.28	306.03	141.66	132.69	240.99	328.49	239.4	74.14	172.63	117.02	242.43	101.62	250.04	31.86	33.67	92.14	60.6	631.44	5.46089	13.0267	8.77304	74.2653	62.4672	1.12486	8.72815	26.3772	0.973563	4.12231	8.94	8.98	8.165	12.055
NM_008599	chr5	93398189	93403317	-	5128	1284	NM_008599	17329	Mm.766	NM_008599	ENSMUSG00000029417	Cxcl9	BB139920|CMK|Mig|Scyb9|crg-10	chemokine (C-X-C motif) ligand 9	5.81	5.45	1.9	5.56	5.99	8.68	11.58	4.34	9.28	11.67	37.9	9.89	32.7	13.5	21.62	5.26	13.68	12.02	0	3.82	4.10296	3.12402	0	0.74493	1.22511	0	0.306755	0	0	0	5.725	5.92	5.62	11.755
NM_008337	chr10	117844039	117848885	+	4846	1207	NM_008337	15978	Mm.240327	NM_008337	ENSMUSG00000055170	Ifng	IFN-g|Ifg	interferon gamma	4.36	2.72	9.5	0	7.98	11.16	5.07	5.79	1.86	3.43	4.91	1.65	4.78	3.97	2.16	18.72	12.62	5.34	0	0	5.42716	4.40982	0	0	0	0	0	0	0	0	5.555	5.71	5.615	8.85
NM_198861	chr11	62421080	62464718	-	43638	1982	NM_198861	192976	Mm.339972	NM_198861	ENSMUSG00000046417	BC046404	MGC59632	cDNA sequence BC046404	204.77	288.67	167.18	265.22	260.38	48.36	183.09	185.23	191.15	51.49	62.46	65.93	96.49	64.31	72.06	22.34	26.3	10.68	17.82	9.54	8.51047	7.4057	7.06586	5.72689	3.17465	0.188813	0.324427	3.20559	0.0762612	0.218392	6.585	6.585	6.81	9.305
NM_010710	chr2	38173316	38191737	+	18421	2286	NM_010710	16870	Mm.142856	NM_010710	ENSMUSG00000000247	Lhx2	LH2A|Lh-2|Lim2|ap|apterous	LIM homeobox protein 2	20.33	32.68	72.19	89.03	179.57	88.05	101.32	78.14	51.96	4.81	13.33	5.77	9.57	7.15	13.69	7.88	14.73	8.01	0	3.82	5.02579	4.9297	0	0.207372	0	0	0	0	0	0	6.13	6.15	6.235	9.73
NM_011979	chr10	23540887	23559247	+	18360	1789	NM_011979	26464	Mm.27334	NM_011979	ENSMUSG00000020010	Vnn3	MGC124285	vanin 3	11.62	16.34	15.2	33.38	8.98	11.16	2.89	11.58	1.86	49.43	51.23	46.15	81.34	30.17	54.76	9.53	9.47	21.37	0	0	2.46405	3.49129	0.291394	0.415577	0.879283	0.0949272	0.171355	1.7757	0.0958523	0.259537	5.935	5.91	5.77	9.645
NM_008982	chr2	90233730	90381407	-	147677	7552	NM_008982	19271	Mm.330393	NM_001135657	ENSMUSG00000025314	Ptprj	AI450271|BET|Byp|CD148|DEP-1|PTPbeta2|Ptpb2|Scc-1|Scc1	protein tyrosine phosphatase, receptor type, J	153.94	571.9	98.79	218.86	235.44	79.37	184.54	972.45	673.66	55.61	84.91	34.61	79.75	40.49	81.43	10.84	25.25	117.52	46.34	309.04	7.75808	22.6972	26.7572	148.931	49.3657	27.7057	28.8133	35.5448	3.75201	5.37784	11.055	11.32	10.77	11.995
NM_133954	chr8	98221468	98236636	+	15168	1702	NM_133954	101985	Mm.29069	NM_133954	ENSMUSG00000031792	AA960436	-	expressed sequence AA960436	493.76	667.21	218.48	341.27	430.98	186.01	373.43	753.94	736.76	70.02	95.44	65.93	87.72	86.54	137.63	17.08	70.49	28.04	206.75	240.37	9.08623	6.60272	25.8511	18.7401	80.4079	1.75223	10.5782	61.5936	1.41545	8.16803	8.895	8.79	8.73	11.28
NM_008353	chr8	73737482	73750410	+	12928	2825	NM_008353	16161	Mm.731	NM_008353	ENSMUSG00000000791	Il12rb1	CD212|IL-12R[b]	interleukin 12 receptor, beta 1	1.45	2.72	0	14.84	10.97	3.72	1.45	41.97	27.84	46	28.07	27.19	19.94	34.14	18.01	7.23	12.62	14.69	1.78	0	5.12686	5.37129	1.24072	0	0	0	0	0	0	0	6.07	5.965	5.945	9.84
NM_027320	chr11	101264570	101274552	+	9982	1052	NM_027320	70110	Mm.45558	NM_027320	ENSMUSG00000010358	Ifi35	2010008K16Rik|AW986054|IFP35	interferon-induced protein 35	236.71	277.78	144.39	174.34	26.94	2.48	133.88	167.86	148.46	52.86	78.6	51.92	63	53.99	118.9	20.37	28.41	34.72	108.72	120.18	42.5796	23.2779	81.9565	87.1469	86.7264	1.93767	10.8735	89.0815	1.06721	10.343	10.88	10.865	10.325	13.92
NM_010531	chr7	101888897	101891976	-	3079	1402	NM_010531	16068	Mm.422756	NM_010531	ENSMUSG00000070427	Il18bp	IL-18BP|Igifbp|MC54L	interleukin 18 binding protein	101.66	122.55	85.49	153.94	5.99	7.44	13.75	78.14	46.4	102.29	130.53	78.29	141.15	95.27	160.69	5.26	32.61	24.04	81.99	34.34	11.9584	9.97402	48.0448	16.1091	12.342	1.87601	6.6416	9.06344	3.78859	6.19046	8.8	8.545	8.18	13.125
NM_008905	chr7	107386442	107536061	+	149619	3309	NM_008905	19024	Mm.2817	NM_001163557	ENSMUSG00000036528	Ppfibp2	Cclp1|MGC117695	PTPRF interacting protein, binding protein 2 (liprin beta 2)	400.82	559.64	207.08	370.94	293.3	24.8	128.82	309.68	263.52	63.84	66.67	87.35	71.77	88.92	69.9	5.58	44.19	14.69	156.85	32.43	8.40274	6.54228	11.9601	8.36418	31.3752	0.956875	1.62961	29.2809	0.879351	1.50748	11.7	11.835	11.925	13.52
NM_177363	chrUn_random	157468	170945	+	13477	957	NM_177363	245126	Mm.245747	NM_177363	ENSMUSG00000053338	Tarm1	9930022N03Rik|ENSMUSG00000053338|Gm9904|OLT-2	T cell-interacting, activating receptor on myeloid cells 1	0	12.25	22.8	31.53	0	0	0	13.02	0	0	0	0	0	0	0	0	0	0	0	0	0	0	0	0	0	0	0	0	0	0	5.5	5.525	5.495	10.56
NM_017370	chr8	112464256	112468177	-	3921	1221	NM_017370	15439	Mm.26730	NM_017370	ENSMUSG00000031722	Hp	HP-1	haptoglobin	37.76	32.68	19	20.4	10.97	7.44	8.68	28.94	20.41	67.28	37.9	93.94	46.25	66.69	43.96	13.14	11.57	8.01	0	0	4.8304	5.10839	2.27238	2.92017	39.9379	0	12.4367	24.7166	0.588284	8.10185	10.43	10.435	10.01	12.845
NM_026646	chr7	141281071	141288938	-	7867	2529	NM_026646	68267	Mm.33729	NM_001177576	ENSMUSG00000019082	Slc25a22	1300006L01Rik|AI060884|Gc1	solute carrier family 25 (mitochondrial carrier, glutamate), member 22	152.48	189.27	79.79	124.27	146.65	101.69	199.74	225.75	228.26	45.31	36.49	23.07	46.25	38.11	43.23	12.48	31.56	20.03	39.21	9.54	11.9016	6.95945	19.7102	10.6699	8.086	0	2.5994	10.049	0.595117	3.63425	8.42	8.38	8.425	10.89
NM_172621	chr17	43651626	43743223	+	91597	5870	NM_172621	224796	Mm.37666	NM_172621	ENSMUSG00000023959	Clic5	5730531E12Rik|B330005L24|Gm322|jbg	chloride intracellular channel 5	31.95	68.08	87.39	105.72	34.92	158.73	42.7	89.72	59.39	21.28	17.54	9.89	28.71	19.85	27.38	6.9	11.57	4.01	0	5.72	4.04293	3.60099	0.583753	0.249899	0.267979	0.0183494	0.0343469	1.35295	0	0.0867041	5.545	5.635	5.61	10.6
NM_133209	chr5	138081934	138087786	-	5852	969	NM_133209	170741	Mm.347593	NM_133209	ENSMUSG00000066684	Pilrb1	FDFACT|Fdact|Pilrb	paired immunoglobin-like type 2 receptor beta 1	2.9	4.08	30.4	38.95	2	4.96	2.89	8.68	9.28	42.56	67.37	40.38	84.53	29.37	58.37	0.33	7.36	6.68	1.78	0	1.25769	3.42276	0.30417	0	3.24672	0	0.537607	0	0	0	8.495	8.635	8.24	11.62
NM_001004157	chr11	75329735	75342775	+	13040	2884	NM_001004157	380713	Mm.10486	NM_001004157	ENSMUSG00000038188	Scarf1	AA986099|KIAA0149|MGC90792|SREC|SREC-I|mKIAA0149	scavenger receptor class F, member 1	45.02	57.19	102.59	204.02	13.97	7.44	5.79	130.24	98.36	49.43	85.61	31.31	77.35	37.31	93.68	2.96	15.78	22.7	17.82	38.15	6.37347	6.04218	22.2791	3.65721	8.18154	0.154888	1.93011	3.85526	0.469191	1.21807	8.51	8.595	8.5	11.95
NM_020583	chr7	78787330	78793851	+	6521	972	NM_020583	57444	Mm.322843	NM_001113527	ENSMUSG00000039236	Isg20	1600023I01Rik|2010107M23Rik|20kDa|DnaQL|HEM45	interferon-stimulated protein	246.88	306.37	146.29	179.91	16.96	4.96	28.22	231.54	152.18	68.65	137.54	71.69	153.11	80.19	154.93	14.45	37.87	28.04	49.91	53.42	3.55007	6.55268	4.37356	7.3133	3.2367	0.566963	0.964906	3.26825	0.286244	0.730732	8.72	8.905	8.095	15.335
NM_010846	chr16	97551946	97567815	-	15869	2790	NM_010846	17857	Mm.33996	NM_010846	ENSMUSG00000000386	Mx1	AI893580|Mx|Mx-1	myxovirus (influenza virus) resistance 1	42.11	55.83	70.29	46.37	3.99	4.96	7.24	28.94	29.69	72.77	87.72	70.87	85.33	63.51	121.78	7.88	8.42	21.37	3.56	19.08	3.6461	5.97454	1.34791	7.33317	2.81906	1.80408	1.98253	1.70792	1.093	1.20111	7.18	7.315	6.18	13.555
NM_028595	chr19	11536443	11548371	+	11928	942	NM_001166376	73656	Mm.475733	NM_001166376	ENSMUSG00000079419	Ms4a6c	2200009H22Rik|2210417N07Rik	membrane-spanning 4-domains, subfamily A, member 6C	91.49	134.8	106.39	118.7	2	7.44	5.79	31.84	24.13	82.38	112.28	145.04	135.57	78.6	100.88	17.08	14.73	1.34	12.48	41.97	5.99765	2.79846	9.11469	12.635	98.5236	3.15008	10.6821	89.3668	2.02414	8.92192	11.905	11.8	11.48	14.31
NM_032541	chr7	30651130	30652777	-	1647	392	NM_032541	84506	Mm.439939	NM_032541	ENSMUSG00000050440	Hamp	Hamp1|Hepc|Hepc1	hepcidin antimicrobial peptide	0	1.36	7.6	1.85	7.98	4.96	6.51	7.24	14.85	17.85	25.97	10.71	25.52	5.56	22.34	1.97	14.73	5.34	28.52	24.8	7.02489	2.43473	2.16151	3.47298	0	0	0	0	0	0	5.595	5.77	5.7	8.035
NM_028968	chr16	13896376	13898199	-	1823	1823	NM_028968	74482	Mm.352698	NM_028968		Ifitm7	4933438K12Rik|Mil4	interferon induced transmembrane protein 7	1.45	5.45	22.8	29.68	4.99	3.72	10.86	13.02	9.28	7.55	7.72	3.3	7.18	6.35	8.65	14.45	31.56	77.45	0	0	10.9654	21.2452	0	0	0	#DIV/0!	0	0	#DIV/0!	0	13.345	13.185	12.255	14.91
NM_010484	chr11	76814791	76848536	+	33745	2745	NM_010484	15567	Mm.300318	NM_010484	ENSMUSG00000020838	Slc6a4	5-HTT|AI323329|Htt|MGC124313|MGC124314|Sert	solute carrier family 6 (neurotransmitter transporter, serotonin), member 4	21.78	38.13	66.49	70.48	50.88	21.08	78.88	39.07	31.55	17.16	40.7	9.89	56.62	15.88	30.99	15.11	23.15	21.37	0	24.8	4.98829	6.29219	0.47533	2.26137	0	0.0507432	0.0466154	0.57864	0	0.0470697	5.76	5.67	5.61	8.395
NM_008927	chr9	63983793	64051338	-	67545	2119	NM_008927	26395	Mm.248907	NM_008927	ENSMUSG00000004936	Map2k1	MAPKK1|MEKK1|Mek1|Prkmk1	mitogen-activated protein kinase kinase 1	339.82	482.03	123.49	224.42	387.08	168.65	350.99	529.64	473.23	76.2	65.26	87.35	94.9	79.39	100.16	45.33	99.95	77.45	130.11	240.37	10.093	8.10586	12.6659	19.4877	127.684	1.63492	5.5893	130.428	1.31098	5.36158	11.58	11.365	11.465	13.23
NM_172050	chr11	114868006	114878129	-	10123	1950	NM_172050	217306	Mm.222667	NM_172050	ENSMUSG00000048498	Cd300e	BC034097|CLM2|Cd300le|MGC31495|MGC49720|TREM5	CD300e antigen	0	5.45	15.2	18.55	8.98	6.2	4.34	10.13	9.28	26.77	25.26	18.13	23.92	24.61	22.34	9.85	11.57	18.7	0	0	4.46903	5.14472	0	0	0	0	0	0	0	0	6.285	6.405	6.355	9.925
NM_177091	chr3	108983378	109017926	-	34548	3339	NM_177091	320181	Mm.244233	NM_001165965	ENSMUSG00000045326	Fndc7	E230011A21Rik|MGC132926	fibronectin type III domain containing 7	2.9	8.17	11.4	0	2	2.48	2.17	0	5.57	16.48	22.46	15.66	19.94	15.88	12.97	18.72	13.68	10.68	0	0	7.43024	7.61462	4.48825	4.80404	1.88444	0	0.182128	0.475702	0	0.0459757	6.655	6.845	6.55	9.205
NM_172603	chr14	58231023	58251626	-	20603	1347	NM_172603	219131	Mm.254918	NM_172603	ENSMUSG00000044703	Phf11	4933417L10Rik|Phf11l	PHD finger protein 11	5.81	19.06	3.8	14.84	1	2.48	2.89	8.68	12.99	32.27	33.68	45.32	38.28	34.14	50.44	1.64	1.05	6.68	7.13	0	1.42989	1.87982	0.346066	0.0927049	2.33562	0	0.1527	2.35838	0.412435	0.539658	11.875	11.6	10.9	15.485
NM_019388	chr16	36523112	36585290	-	62178	2508	NM_019388	12524	Mm.1452	NM_019388	ENSMUSG00000022901	Cd86	B7|B7-2|B7.2|B70|CLS1|Cd28l2|ETC-1|Ly-58|Ly58|MB7|MB7-2|TS/A-2	CD86 antigen	88.59	106.21	55.09	46.37	5.99	11.16	4.34	30.39	22.27	52.86	63.16	56.04	71.77	47.63	46.12	14.12	23.15	30.71	39.21	64.86	5.76973	12.0057	2.83782	12.7634	30.7332	1.55538	2.73229	21.5329	0.452526	1.30282	7.435	7.765	7.18	12.46
NM_011852	chr5	121136760	121148215	-	11455	1991	NM_011852	23960	Mm.389688	NM_011852	ENSMUSG00000066861	Oas1g	AI449562|L2|Mmu-L|Mmu-L2|Oas1a|Oias-1|Oias1	2'-5' oligoadenylate synthetase 1G	101.66	107.57	142.49	122.41	26.94	4.96	7.96	43.41	25.98	41.88	85.61	62.63	64.59	53.19	108.81	7.23	11.57	16.02	5.35	9.54	2.11261	2.68093	0.933217	1.16543	0.790074	0.166213	0.274647	1.59555	0.167833	0.415985	6.005	6.045	5.87	8.45
NM_010738	chr15	74822132	74825143	-	3011	827	NM_010738	110454	Mm.425949	NM_010738	ENSMUSG00000075602	Ly6a	Ly-6A.2|Ly-6A/E|Ly-6E.1|Sca-1|Sca1|TAP	lymphocyte antigen 6 complex, locus A	4.36	0	3.8	9.27	7.98	1.24	7.96	2.89	5.57	6.86	7.72	0.82	3.99	4.76	5.76	1.31	5.26	6.68	0	0	4.89206	2.66025	0	0	7.60841	0	2.08972	9.60319	0	2.63761	6.275	6.475	5.81	10.2
NM_026516	chr17	80852957	80910142	+	57185	1696	NM_026516	68027	Mm.474997	NM_026516	ENSMUSG00000024245	Tmem178	2810417M05Rik	transmembrane protein 178	43.57	118.46	75.99	118.7	138.67	37.2	41.97	131.69	170.73	17.85	21.05	10.71	17.54	10.32	7.93	2.3	13.68	13.35	3.56	1.91	5.20644	4.97403	1.55845	2.96896	7.41999	0.170092	0.38511	12.175	0.1145	0.472191	7	7.105	6.925	12.565
NM_013837	chr5	130358028	130420431	+	62403	1866	NM_013837	22021	Mm.332720	NM_001130476	ENSMUSG00000034118	Tpst1	R75054	protein-tyrosine sulfotransferase 1	0	2.72	5.7	3.71	4.99	12.4	5.07	2.89	16.7	4.81	4.91	3.3	2.39	3.18	4.32	11.83	9.47	6.68	0	0	6.94598	6.52693	4.79833	5.28869	20.232	0.103939	0.705816	23.834	0.288618	0.992682	11.095	10.995	11.095	13.08
NM_029495	chr14	76638545	76736805	+	98260	1711	NM_029495	108670	Mm.68134	NM_029495	ENSMUSG00000022014	Epsti1	2310046K10Rik|5033415K03Rik|BRESI1	epithelial stromal interaction 1 (breast)	228	262.8	144.39	191.04	11.97	4.96	13.75	215.62	213.42	116.02	127.02	138.44	141.95	116.71	152.76	20.37	12.62	14.69	33.86	17.17	4.65744	5.44983	6.65703	1.4367	66.1945	0.228097	1.37677	55.6996	0.740314	1.69732	9.75	9.71	9.05	12.805
NM_016850	chr7	141114508	141117721	-	3213	1830	NM_016850	54123	Mm.3233	NM_016850	ENSMUSG00000025498	Irf7	-	interferon regulatory factor 7	336.92	458.88	210.88	265.22	22.95	4.96	135.33	212.72	155.89	71.4	81.4	51.92	73.37	41.28	109.53	89.02	45.24	29.38	46.34	104.92	23.2493	16.6262	42.16	75.4062	42.1196	5.68705	26.4376	33.8505	1.14849	19.7743	11.695	11.48	9.73	15.31
NM_011530	chr17	33814777	33826594	+	11817	2401	NM_011530	21355	Mm.14814	NM_011530	ENSMUSG00000024339	Tap2	ABC18|AI462429|APT2|Abcb3|Ham-2|Ham2|MTP2|PSF2|RING11|Tap-2|Y1|jas	transporter 2, ATP-binding cassette, sub-family B (MDR/TAP)	232.36	439.81	79.79	126.12	81.81	49.6	125.2	412.42	376.73	70.71	72.98	65.1	82.94	67.48	107.37	7.88	21.04	16.02	40.99	78.22	5.87628	5.08505	19.004	14.5291	14.4135	0.33412	3.1948	27.1233	0.843441	6.18303	10.545	10.61	10.41	13.255
NM_145447	chr12	86635641	86702688	+	67047	3435	NM_145447	217721	Mm.301076	NM_145447	ENSMUSG00000034258	Mfsd7c	CCT|Flvcr2|MGC19050	major facilitator superfamily domain containing 7C	47.92	96.68	58.89	89.03	145.65	34.72	87.57	89.72	70.52	19.22	30.88	16.48	20.73	26.2	23.06	8.87	11.57	8.01	3.56	9.54	4.20526	4.36187	1.80769	0.36989	0	0	0	0.924814	0	0.0473807	5.85	5.955	5.935	8.205
NM_010029	chr13	113719213	113773179	-	53966	2759	NM_010029	13206	Mm.12818	NM_001145885	ENSMUSG00000021758	Ddx4	AV206478|Mvh|VASA	DEAD (Asp-Glu-Ala-Asp) box polypeptide 4	5.81	5.45	9.5	25.97	45.89	3.72	3.62	8.68	5.57	2.75	3.51	2.47	5.58	0.79	2.16	3.94	15.78	12.02	0	0	4.2108	5.02335	0.13212	0.0707853	0	0	0	0	0.0310186	0.0294328	6.025	5.94	5.945	8.425
NM_011909	chr6	121211575	121236535	+	24960	1719	NM_011909	24110	Mm.326911	NM_011909	ENSMUSG00000030107	Usp18	1110058H21Rik|AW047653|UBP43|Ubp15	ubiquitin specific peptidase 18	466.17	469.77	197.58	304.17	28.93	79.37	248.95	177.99	172.59	76.2	84.21	113.72	116.43	73.83	108.81	12.81	48.39	38.73	46.34	104.92	6.57532	5.61779	11.6394	5.35016	24.7074	0.338419	2.01672	21.2522	0.0683434	1.52728	10.36	10.525	9.19	15.765
NM_028791	chr17	29387612	29430371	+	42759	3754	NM_028791	74157	Mm.475060	NM_028791	ENSMUSG00000024019	Ftsjd2	1300018I05Rik|AI451264|mKIAA0082	FtsJ methyltransferase domain containing 2	316.59	518.79	180.48	241.11	335.2	124.01	260.53	416.76	450.96	83.07	126.32	114.55	145.94	96.06	159.25	7.88	39.98	22.7	67.73	135.45	7.06144	5.40284	10.8793	11.5999	36.4556	1.29053	4.37783	37.234	1.50672	4.64337	11.045	10.74	10.905	12.745
NM_172893	chr6	39016403	39047956	-	31553	2844	NM_172893	243771	Mm.268462	NM_172893	ENSMUSG00000038507	Parp12	9930021O16|AA409132|AA536654|PARP-12|Zc3hdc1	poly (ADP-ribose) polymerase family, member 12	480.69	627.72	182.38	337.56	193.54	14.88	225.07	596.21	673.66	69.34	84.21	54.39	86.13	71.45	128.26	12.15	35.77	14.69	80.2	118.28	7.90226	6.34837	11.2975	8.82705	24.3367	0.383547	2.54255	34.0684	1.0512	4.02717	8.63	8.525	8.055	11.925
NM_009642	chr4	146920861	146931803	-	10942	3967	NM_009642	11610	Mm.46247	NM_009642	ENSMUSG00000029007	Agtrap	3300002E14Rik|AT1R|Atrap|D4Wsu124e	angiotensin II, type I receptor-associated protein	117.63	241.01	100.69	135.39	289.31	33.48	172.24	351.65	228.26	70.71	72.98	75.81	95.7	60.34	93.68	10.18	24.2	40.06	17.82	89.66	6.15335	9.39773	19.7094	27.7207	39.2566	2.25525	15.67	44.0435	1.36634	16.8388	13.5	13.4	13.465	13.105
NM_198095	chr8	74463252	74466426	-	3174	764	NM_198095	69550	Mm.260325	NM_198095	ENSMUSG00000046718	Bst2	2310015I10Rik|Bst-2|C87040|DAMP-1|GREG	bone marrow stromal cell antigen 2	371.77	535.13	281.17	415.46	393.07	7.44	226.52	492.01	397.14	81.69	110.18	70.05	126	104.8	166.45	17.74	24.2	13.35	74.86	135.45	8.61689	7.15186	20.7782	16.2287	282.076	1.95814	69.3842	295.22	7.90889	77.0664	14.045	13.85	13.41	16.785
NM_011171	chr2	155442783	155446899	+	4116	1358	NM_011171	19124	Mm.3243	NM_011171	ENSMUSG00000027611	Procr	AI325044|Ccca|Ccd41|Epcr	protein C receptor, endothelial	299.16	351.31	146.29	166.92	79.81	7.44	92.63	175.1	193	86.5	80.7	87.35	93.3	71.45	97.28	16.75	41.03	22.7	53.47	20.98	15.0802	13.3017	13.4232	7.87901	33.5921	0.570355	11.4653	23.3928	1.72774	8.87572	12.12	12.245	12.34	14.425
NM_008491	chr2	32206645	32209748	-	3103	853	NM_008491	16819	Mm.9537	NM_008491	ENSMUSG00000026822	Lcn2	24p3|AW212229|Sip24	lipocalin 2	8.71	4.08	11.4	20.4	7.98	6.2	3.62	39.07	33.4	10.98	53.33	11.54	43.06	10.32	42.51	5.91	7.36	8.01	1.78	22.89	5.42378	7.74734	2.29778	8.6078	3.68825	0	1.01388	5.58629	0	1.53564	5.69	5.725	5.485	10.025
NM_134102	chr16	38315357	38352378	-	37021	1972	NM_134102	85031	Mm.279805	NM_134102	ENSMUSG00000002847	Pla1a	AA986889|Ps-pla1|Pspla1	phospholipase A1 member A	8.71	8.17	19	11.13	14.96	9.92	18.09	31.84	20.41	35.01	124.91	51.09	185.01	30.96	152.04	7.88	11.57	12.02	0	17.17	4.77432	8.00789	0.144513	8.39929	0	0.0897622	0.0849808	0	0	0	5.865	6.01	5.745	10.4
NM_133897	chr5	105759772	105849253	+	89481	2826	NM_133897	100604	Mm.392291	NM_133897	ENSMUSG00000054720	Lrrc8c	AD158|AI326115|E430036I04Rik|fad158	leucine rich repeat containing 8 family, member C	287.54	533.77	142.49	242.97	223.47	141.37	270.66	484.78	506.64	54.92	90.53	52.74	87.72	73.83	127.54	15.11	29.46	49.41	81.99	135.45	5.8551	5.58152	5.65684	13.5165	22.8219	1.32516	2.00407	10.117	0.439915	0.745538	7.975	8.145	7.65	10.335
NM_010407	chr2	152799948	152842877	+	42929	2047	NM_001172117	15162	Mm.715	NM_001172117	ENSMUSG00000003283	Hck	AI849071|Bmk|MGC18625	hemopoietic cell kinase	162.65	332.24	87.39	163.21	174.59	12.4	51.38	412.42	300.64	63.16	80.7	46.97	66.99	64.31	87.91	13.47	24.2	26.71	55.25	133.54	7.7931	7.55899	19.4719	31.4622	116.806	3.69384	9.08741	114.065	1.67066	7.02998	12.37	12.435	12.32	14.66
NM_133888	chr4	132005041	132029247	-	24206	1925	NM_133888	100340	Mm.287187	NM_133888	ENSMUSG00000028885	Smpdl3b	1110054A24Rik|AU045240|Asml3b	sphingomyelin phosphodiesterase, acid-like 3B	71.16	72.17	53.19	79.75	91.78	21.08	67.3	95.51	50.11	43.25	63.16	65.1	68.58	46.84	54.04	17.08	8.42	21.37	0	3.82	5.60687	9.21301	4.27084	11.4273	3.26865	0.353	0.584869	5.77588	0.071288	0.52495	6.81	6.89	6.92	9.695
NM_029084	chr1	174418434	174427163	-	8729	1577	NM_029084	74748	Mm.179812	XM_001480676	ENSMUSG00000053318	Slamf8	5830408F06Rik|Blame|SBBI42	SLAM family member 8	294.8	328.16	43.7	37.09	2.99	6.2	10.13	83.93	51.96	193.59	193.69	195.3	194.58	172.28	184.47	17.41	43.13	40.06	135.46	160.25	16.1508	13.3097	72.486	59.4444	221.442	3.07921	42.5291	234.68	5.55218	46.9468	12.74	12.74	12.725	15.715
NM_173743	chr15	77556326	77563636	+	7310	1496	NM_173743	71898	Mm.422856	NM_001168660	ENSMUSG00000057346	Apol9b	2310016F22Rik	apolipoprotein L 9b	0	0	1.9	0	2	0	3.62	1.45	0	1.37	3.51	1.65	4.78	0.79	4.32	0.99	3.16	4.01	0	0	2.30233	2.74008	0.243502	0	0	0	0	0	0	0	8.265	8.35	8.25	13.83
NM_153074	chr8	73545832	73549839	+	4007	1273	NM_153074	211228	Mm.132939	NM_153074	ENSMUSG00000049988	Lrrc25	Mapa	leucine rich repeat containing 25	336.92	388.07	224.18	300.46	25.94	2.48	1.45	377.69	328.48	142.1	95.44	84.88	123.61	112.74	126.1	20.04	47.34	22.7	165.76	99.2	18.9044	9.33117	56.0444	68.0809	160.64	6.90434	55.7453	164.701	5.80968	56.2886	11.67	11.615	11.33	13.415
NM_011589	chr10	127641013	127655881	+	14868	4394	NM_011589	21853	Mm.6458	NM_001136082	ENSMUSG00000039994	Timeless	C77407|Debt69|tim	timeless homolog (Drosophila)	4.36	2.72	7.6	14.84	8.98	4.96	8.68	8.68	11.13	26.77	23.16	15.66	25.52	31.76	23.78	9.2	8.42	9.35	0	0	4.17474	3.95211	0.359833	1.02637	1.43199	0	0.423201	2.16891	0	0.640988	7.555	7.59	7.8	9.945
NM_008900	chr1	42641691	42644755	+	3064	3064	NM_008900	18993	Mm.477577	NM_008900	ENSMUSG00000045515	Pou3f3	Brn-1|Brn1|Otf8|Skin1	POU domain, class 3, transcription factor 3	10.17	16.34	11.4	16.69	78.81	104.17	30.4	21.71	9.28	0.69	4.91	1.65	2.39	2.38	4.32	3.94	14.73	17.36	0	0	5.83551	8.71736	0	0	0	#DIV/0!	0	0	#DIV/0!	0	6.25	6.045	6.22	8.46
NM_174850	chr5	139959169	139985308	-	26139	3157	NM_174850	231830	Mm.240510	NM_174850	ENSMUSG00000036718	Micall2	A930021H16Rik|FLJ00139|JRAB|MICAL-L2|mFLJ00139	MICAL-like 2	78.42	149.78	140.59	231.84	69.83	14.88	175.13	114.32	96.5	49.43	87.72	51.92	94.1	36.52	64.85	12.81	30.51	21.37	14.26	49.6	4.7894	5.97728	1.9775	8.61204	2.49135	0.410679	0.661977	1.00625	0.138227	0.243065	9.405	9.25	9.365	11.525
NM_027081	chr15	89009978	89024241	-	14263	4612	NM_027081	69440	Mm.267514	NM_027081	ENSMUSG00000015377	Fam116b	1700027J05Rik|AI414881	family with sequence similarity 116, member B	177.17	235.57	96.89	163.21	302.28	162.45	227.24	344.41	413.84	56.98	76.49	56.86	86.13	69.07	79.98	11.17	32.61	16.02	121.2	61.05	3.90942	2.62147	11.4962	3.07649	0	0.162992	0.110288	1.72199	0.329161	0.77954	6.495	6.525	6.605	8.96
NM_029509	chr5	105255228	105291349	-	36121	1600	NM_029509	76074	Mm.458519	NM_029509	ENSMUSG00000034438	Gbp8	5830443L24Rik|mGBP8	guanylate-binding protein 8	4.36	1.36	9.5	22.26	4.99	1.24	1.45	13.02	9.28	20.59	17.54	16.48	11.16	16.67	7.93	9.85	11.57	14.69	3.56	0	1.48529	1.62675	0	0.158357	0	0.0455676	0.0435491	0	0	0	6.11	6.145	6.195	10.315
NM_016879	chr15	101259047	101319337	-	60290	2015	NM_016879	53622	Mm.347934	NM_016879		Krt85	AA589597|BB007925|Hb5|Krt2-18	keratin 85	1.45	4.08	0	1.85	3.99	6.2	5.79	7.24	5.57	0.69	2.11	1.65	0.8	2.38	1.44	0.66	13.68	2.67	0	0	3.17582	4.00912	0.029524	0	0	0	0	0	0	0	5.985	5.985	5.98	9.09
NM_018738	chr11	58015750	58023786	+	8036	2022	NM_018738	16145	Mm.33902	NM_018738	ENSMUSG00000078853	Igtp	AW558444|Irgm3|MGC102455|MGC5712	interferon gamma induced GTPase	214.93	254.63	148.19	198.45	36.91	7.44	72.37	121.56	109.49	78.26	75.09	74.17	111.64	82.57	121.06	17.74	12.62	29.38	40.99	82.03	2.74888	3.82155	3.54903	0.949477	17.1152	0	4.30648	24.3518	0.264112	6.32501	10.98	10.945	10.655	15.44
NM_010473	chr7	45203442	45207012	+	3570	2260	NM_010473	15464	Mm.39968	NM_010473	ENSMUSG00000038239	Hrc	-	histidine rich calcium binding protein	5.81	1.36	5.7	9.27	7.98	6.2	5.07	20.26	14.85	14.42	52.63	9.89	24.72	6.35	29.54	12.48	16.83	12.02	0	13.35	10.9048	7.10644	1.4986	35.2689	0	0	0	0.702818	0	0.444921	5.685	5.815	5.725	7.855
NM_199146	chr7	104345671	104381646	-	35975	1897	NM_199146	209387	Mm.277377	NM_001167828	ENSMUSG00000057596	AI451617	-	expressed sequence AI451617	120.54	74.89	39.9	64.91	2.99	1.24	7.24	40.52	27.84	74.83	96.14	126.91	141.95	91.3	123.94	3.28	14.73	1.34	10.69	9.54	2.164	2.07867	4.26074	1.9091	8.29224	0.18464	0.612162	7.53575	0.559317	0.927192	9.91	9.94	9.25	12.8
NM_172777	chr5	105319599	105350580	-	30981	2715	NM_172777	236573	Mm.425261	NM_172777	ENSMUSG00000029298	Gbp9	E430029F06	guanylate-binding protein 9	55.18	50.38	26.6	50.08	5.99	18.6	9.41	23.15	20.41	54.23	61.75	79.93	63	69.86	69.18	12.15	8.42	16.02	19.61	3.82	1.39214	2.11194	0.460282	0.862141	1.73816	0	0.152323	1.7551	0.112387	0.256345	8.02	8.155	7.57	12.375
NM_126166	chr8	46894481	46909356	-	14875	4327	NM_126166	142980	Mm.33874	NM_126166	ENSMUSG00000031639	Tlr3	AI957183	toll-like receptor 3	320.94	375.82	108.29	118.7	37.91	8.68	73.82	96.96	103.93	107.09	101.76	182.94	145.94	124.64	156.37	7.55	11.57	13.35	64.16	26.71	3.96101	4.57882	6.82958	2.56471	5.4531	0.298263	1.79776	8.44291	0.752924	2.98987	6.315	6.215	6.125	9.16
NM_026835	chr19	11653651	11671831	-	18180	1352	NM_026835	68774	Mm.290390	NM_026835	ENSMUSG00000024679	Ms4a6d	1110058E16Rik|AI447446|Ms4a11	membrane-spanning 4-domains, subfamily A, member 6D	303.52	290.03	155.78	261.51	2.99	7.44	5.07	78.14	79.8	136.61	146.67	168.11	148.33	148.46	141.95	29.89	28.41	28.04	69.51	103.01	5.84488	5.65622	20.0979	19.203	737.652	5.42169	59.8758	574.491	3.77554	46.2182	12.435	12.41	12.21	14.365
NM_011854	chr5	115157932	115173244	+	15312	3136	NM_011854	23962	Mm.228363	NM_011854	ENSMUSG00000029561	Oasl2	M1204|Mmu-OASL|Oasl	2'-5' oligoadenylate synthetase-like 2	278.83	356.75	172.88	137.25	16.96	11.16	62.96	98.4	66.81	116.02	181.05	113.72	233.66	125.44	218.34	2.63	19.99	37.39	46.34	225.11	6.80185	8.72126	17.2277	50.7073	21.5691	1.29192	5.44482	22.7923	1.04361	5.49788	12.045	12.18	10.86	14.77
NM_028019	chr11	80000066	80015948	+	15882	1959	NM_028019	71956	Mm.22985	NM_028019	ENSMUSG00000020707	Rnf135	0610037N03Rik|2410006N06Rik|MGC13061	ring finger protein 135	435.67	615.47	193.78	270.79	241.43	45.88	235.2	638.17	551.17	82.38	150.18	66.75	167.47	76.22	172.22	19.71	65.23	37.39	130.11	322.4	7.55132	7.06271	15.3746	37.7163	12.0447	1.69472	2.97136	12.1621	1.59715	2.90031	8.6	8.65	8.985	11.095
NM_026073	chr5	137192776	137197870	+	5094	910	NM_026073	67286	Mm.41779	NM_026073	ENSMUSG00000007987	Rabl5	3110017O03Rik|AI835745|AI847427	RAB, member of RAS oncogene family-like 5	225.1	281.86	123.49	176.2	106.75	71.93	185.27	211.28	142.9	74.83	80	124.43	138.76	80.98	102.32	9.53	25.25	28.04	26.73	22.89	6.81586	7.34001	7.69729	5.99136	72.6017	1.50386	14.2049	83.782	1.51852	16.2142	9.255	9.135	9.35	11.21
NM_153069	chr11	53265605	53266552	-	947	488	NM_153069	259301	Mm.24283	NM_153069	ENSMUSG00000036216	Leap2	leap-2	liver-expressed antimicrobial peptide 2	4.36	0	3.8	1.85	9.98	7.44	3.62	10.13	5.57	10.98	11.93	6.59	5.58	15.08	14.41	7.88	53.65	24.04	162.19	108.74	25.5544	11.2777	92.2175	60.4329	0	0	0	0	3.4605	1.67726	5.485	5.465	5.52	7.545
NM_019494	chr5	93434744	93438477	-	3733	1585	NM_019494	56066	Mm.131723	XM_903598	ENSMUSG00000060183	Cxcl11	CXC11|H174|I-TAC|IP9|ITAC|SCYB9B|Scyb11|b-R1|betaR1	chemokine (C-X-C motif) ligand 11	1.45	9.53	5.7	1.85	3.99	7.44	1.45	18.81	3.71	13.73	44.21	5.77	19.14	4.76	18.74	13.47	5.26	4.01	0	0	4.78971	1.78945	0	3.57621	0.992453	0	0.421387	1.00212	0	0.425494	5.435	5.6	5.505	10.52
NM_008620	chr5	105356068	105379854	-	23786	4475	NM_008620	17472	Mm.440525	NM_008620	ENSMUSG00000079363	Gbp4	AW228052|KIAA4245|Mag-2|Mpa-2|Mpa2|mKIAA4245	guanylate binding protein 4	2.9	4.08	9.5	3.71	7.98	8.68	5.79	1.45	3.71	11.67	9.82	12.36	16.75	10.32	10.81	8.87	2.1	2.67	1.78	3.82	2.1231	2.69486	0.299756	1.60388	0.351517	0.162916	0.198399	0.354943	0	0.0667774	5.57	5.68	5.465	11.805
NM_013585	chr17	33792386	33797618	-	5232	806	NM_013585	16912	Mm.390983	NM_013585	ENSMUSG00000024337	Psmb9	Lmp-2|Lmp2	proteasome (prosome, macropain) subunit, beta type 9 (large multifunctional peptidase 2)	628.82	785.68	290.67	402.47	238.43	85.57	264.15	872.6	729.33	78.95	110.18	74.17	120.42	96.86	157.09	22.34	41.03	21.37	114.07	139.26	8.84748	4.33869	19.7592	15.6785	101.486	1.42163	16.8368	137.948	3.22985	23.9834	12.205	12.075	11.795	14.92
NM_008619	chr3	104922891	104946298	-	23407	3498	NM_008619	17454	Mm.1597	NM_001163440	ENSMUSG00000002227	Mov10	C77703|Mov-10	Moloney leukemia virus 10	243.98	426.2	117.79	215.15	244.42	104.17	245.33	425.45	469.52	54.23	54.04	43.68	61.4	45.25	85.75	9.2	57.86	32.05	115.85	80.12	11.7311	11.1821	19.7215	20.3751	1.79879	0.316046	0.53763	4.99487	0.877595	1.49289	10.035	9.9	9.82	13.01
NM_145153	chr5	121107983	121118599	+	10616	1476	NM_145153	243262	Mm.105369	NM_145153	ENSMUSG00000053765	Oas1f	-	2'-5' oligoadenylate synthetase 1F	5.81	4.08	7.6	3.71	5.99	12.4	2.17	5.79	1.86	4.81	3.51	3.3	1.59	1.59	1.44	3.61	13.68	8.01	0	0	4.06274	2.26451	0	0	0	0	0	0	0	0	14.09	14.015	13.33	16.22
NM_019655	chr3	89816710	89837332	+	20622	3716	NM_001146296	56417	Mm.316628	NM_001038587	ENSMUSG00000027951	Adar	AV242451|Adar1|mZaADAR	adenosine deaminase, RNA-specific	390.65	503.81	216.58	257.81	119.72	86.81	196.12	247.45	226.41	92.68	100.35	90.65	126	91.3	152.04	23.32	44.19	36.06	128.33	143.08	8.36679	6.60508	26.5338	22.572	32.1719	0.651323	6.33121	42.744	2.63068	9.85894	9.875	9.985	9.57	12.25
NM_008132	chr1	90331042	90341237	-	10195	1947	NM_008132	14659	Mm.5187	NM_008132	ENSMUSG00000062310	Glrp1	GRP-1	glutamine repeat protein 1	79.87	61.27	60.79	103.86	8.98	6.2	7.96	28.94	18.56	112.59	73.68	158.22	166.67	123.85	116.73	15.44	13.68	20.03	10.69	7.63	5.57234	4.5846	3.846	0.561059	0.807929	0	0.154295	1.63161	0.192576	0.467396	6.145	6.155	6.18	8.795
NM_030712	chr9	123655196	123660452	+	5256	1901	NM_030712	80901	Mm.124289	NM_030712	ENSMUSG00000048521	Cxcr6	BB217514|BONZO|STRL33	chemokine (C-X-C motif) receptor 6	5.81	2.72	13.3	5.56	4.99	13.64	10.86	7.24	5.57	39.13	44.91	39.56	41.47	29.37	37.47	16.75	9.47	8.01	44.56	1.91	8.40753	7.36872	19.6689	8.71005	0	0	0	0.835543	0.473433	0.604402	6.015	6.065	6.02	9.01
NM_201368	chr4	131996979	132004622	-	7643	4238	NM_201368	381560	Mm.44558	NM_201368	ENSMUSG00000037752	Xkr8	4931440N07Rik|AI597014|Gm1031|MGC67219|XRG8	X Kell blood group precursor related family member 8 homolog	92.94	149.78	81.69	92.74	240.43	47.12	138.23	143.26	165.17	56.29	58.25	44.5	67.78	42.08	51.88	13.14	14.73	21.37	39.21	30.52	9.77365	8.91142	17.2563	15.2257	2.9694	0	1.64651	4.4975	0	2.49384	6.75	6.675	6.785	8.975
NM_025378	chr7	140860909	140862064	-	1155	648	NM_025378	66141	Mm.141021	NM_025378	ENSMUSG00000025492	Ifitm3	1110004C05Rik|Cd225|Cdw217|Fgls|IP15|mil-1	interferon induced transmembrane protein 3	212.03	328.16	176.68	204.02	150.64	7.44	263.43	156.29	137.33	124.26	151.58	117.02	208.14	134.17	233.47	15.77	27.35	20.03	48.12	120.18	17.3074	13.8701	61.7229	84.2338	301.013	21.7185	178.414	245.118	6.26575	140.271	14.075	13.915	13.035	16.01
NM_009256	chr13	33012077	33024344	+	12267	2249	NM_009256	20723	Mm.272569	NM_009256	ENSMUSG00000045827	Serpinb9	BB283241|CAP-3|CAP3|PI-9|PI9|Spi6|ovalbumin	serine (or cysteine) peptidase inhibitor, clade B, member 9	117.63	162.04	96.89	113.14	14.96	11.16	57.9	94.06	113.2	124.94	126.32	171.41	158.69	158.78	128.26	10.84	29.46	28.04	60.6	11.45	4.37352	5.00774	5.23029	0.466292	26.5787	0.628085	5.3858	29.6627	0.317103	5.69725	6.81	6.65	6.705	9.715
NM_023738	chr9	107833667	107842157	+	8490	3162	NM_023738	74153	Mm.277125	NM_023738	ENSMUSG00000032596	Uba7	1300004C08Rik|Ube1l	ubiquitin-like modifier activating enzyme 7	159.75	211.06	163.38	204.02	10.97	13.64	59.34	186.68	135.47	159.27	137.54	179.65	169.86	176.25	195.28	13.14	12.62	13.35	44.56	45.78	8.17903	6.29211	23.9329	12.808	13.9295	1.18096	5.929	22.6049	4.76987	11.4123	11.18	11.05	10.825	14.56
NM_013484	chr17	34470663	34490103	-	19440	2585	NM_013484	12263	Mm.283217	NM_013484	ENSMUSG00000024371	C2	-	complement component 2 (within H-2S)	4.36	0	1.9	7.42	25.94	4.96	7.24	17.37	9.28	37.76	32.28	30.49	33.49	50.02	36.75	9.2	12.62	13.35	0	1.91	4.27521	4.6713	0.916667	2.74794	4.8682	0.186655	0.809176	3.07228	0.0942372	0.490237	9.735	9.705	9.395	12.025
NM_011407	chr11	82933039	82938854	+	5815	1857	NM_011407	20555	Mm.10948	NM_011407	ENSMUSG00000078763	Slfn1	AV316259	schlafen 1	36.31	47.66	20.9	24.11	9.98	8.68	5.07	76.7	35.26	94.05	93.33	78.29	82.94	99.24	85.03	4.6	22.09	34.72	5.35	13.35	7.59931	6.66036	3.06449	5.90542	2.54126	1.1923	1.62308	4.2767	0	1.36575	5.97	6.025	5.625	9.875
NM_007494	chr2	31292278	31342679	+	50401	1631	NM_007494	11898	Mm.3217	NM_007494	ENSMUSG00000076441	Ass1	AA408052|ASS|Ass-1|MGC103151	argininosuccinate synthetase 1	85.68	172.93	108.29	165.07	228.46	4.96	189.61	146.16	126.19	19.22	44.91	11.54	41.47	19.05	64.13	3.61	13.68	16.02	8.91	26.71	3.86163	3.55033	0.424396	1.32478	0	0.129017	0.124842	0	0.0325685	0.0315146	8.385	8.32	8.895	12.335
NM_139269	chr19	7624502	7655590	+	31088	3523	NM_139269	225845	Mm.274810	NM_139269	ENSMUSG00000060675	Pla2g16	C78643|Hrasls3|Hrev107|MLP-3	phospholipase A2, group XVI	101.66	175.65	153.89	163.21	92.78	8.68	117.24	96.96	85.37	30.89	35.09	33.79	32.7	27.79	41.07	12.48	11.57	12.02	12.48	20.98	3.35017	3.99479	2.17865	0.981729	8.03709	0.228266	1.11319	14.8783	0.288113	1.94152	8.715	8.855	8.665	12.605
NM_181402	chr6	127419341	127459858	+	40517	3724	NM_181402	101187	Mm.110818	NM_181402	ENSMUSG00000037997	Parp11	5330431N24Rik|AI851877|HIN1L	poly (ADP-ribose) polymerase family, member 11	392.1	480.66	172.88	254.1	148.65	141.37	205.53	439.92	343.32	105.03	131.93	180.47	187.4	131.79	165.01	28.91	53.65	42.73	187.14	185.05	6.51751	4.61436	10.4697	8.66328	9.71533	1.02609	1.82473	10.663	1.42462	2.27375	8.125	7.84	8.595	11.79
NM_133200	chr3	59202555	59218553	-	15998	1796	NM_001008497	140795	Mm.447969	NM_001008497	ENSMUSG00000036381	P2ry14	A330108O13Rik|Gpr105|P2Y14	purinergic receptor P2Y, G-protein coupled, 14	79.87	80.34	62.69	55.64	3.99	6.2	5.07	57.88	57.53	71.4	77.19	97.24	94.9	77.8	94.4	8.87	11.57	12.02	32.08	9.54	6.1814	5.09189	20.4994	7.27403	29.7791	0.443047	3.73643	16.8034	0.671047	2.48213	8.23	8.05	7.795	10.93
NM_029612	chr1	174312048	174315250	+	3202	1297	NM_029612	98365	Mm.150050	NM_029612	ENSMUSG00000026548	Slamf9	2310026I04Rik|AI462096|CD2F-10|CD84-H1|Cd2f10|SF2001	SLAM family member 9	31.95	17.7	93.09	102.01	11.97	9.92	1.45	44.86	27.84	134.55	119.3	117.02	103.67	88.12	93.68	7.23	15.78	24.04	10.69	11.45	7.8857	7.92317	4.45347	7.74516	71.5569	1.65148	29.9673	56.3338	1.66758	23.8106	11.105	10.94	11.295	13.915
NM_145211	chr5	121156875	121168124	-	11249	1868	NM_145211	246730	Mm.14301	NM_145211	ENSMUSG00000052776	Oas1a	L3	2'-5' oligoadenylate synthetase 1A	171.36	216.5	104.49	140.96	18.95	1.24	26.78	102.74	68.66	59.73	76.49	65.1	86.13	73.04	107.37	11.5	24.2	13.35	16.04	28.62	4.11503	4.27327	6.65481	7.63179	30.3155	0.838417	5.73336	27.2097	1.86249	6.07163	12.745	12.63	11.925	15.045
NM_008330	chr11	48930477	48940392	+	9915	1671	NM_008330	15953	Mm.24769	NM_008330	ENSMUSG00000078920	Ifi47	47kDa|IRG-47|Igrd|Iigp4|Iipg4|Irgd|Olfr56	interferon gamma inducible protein 47	283.19	311.82	96.89	168.78	8.98	3.72	10.86	98.4	85.37	130.43	143.16	151.63	198.57	142.9	182.31	2.63	24.2	13.35	23.17	32.43	5.7297	5.25265	6.11195	4.23298	34.8309	0.57243	6.34609	35.1703	0	5.92734	8.91	9.075	8.315	13.66
NM_020622	chr16	97575995	97659852	-	83857	851	NM_020622	52793	Mm.327932	NM_020622	ENSMUSG00000022938	Fam3b	2-21|9030624C24Rik|D16Jhu19e|ORF9|Pander	family with sequence similarity 3, member B	2.9	6.81	7.6	14.84	6.98	8.68	3.62	7.24	1.86	6.18	9.12	4.94	7.97	9.53	5.76	11.17	13.68	2.67	0	0	1.64351	1.68799	0.0212266	0.38673	0	0	0	0	0	0	5.53	5.645	5.725	8.69
NM_013683	chr17	33798167	33807011	+	8844	2200	NM_001161730	21354	Mm.14814	NM_001161730	ENSMUSG00000037321	Tap1	ABC17|APT1|Abcb2|Ham-1|Ham1|MTP1|PSF1|RING4|TAP|Tap-1|Y3	transporter 1, ATP-binding cassette, sub-family B (MDR/TAP)	662.22	831.97	296.37	426.58	252.4	85.57	279.35	927.59	772.02	75.51	112.98	79.11	115.63	93.68	162.13	18.72	39.98	17.36	106.94	141.17	5.59136	4.83152	11.6893	10.1379	17.1604	0.710282	4.80235	25.2695	3.10788	8.62072	9.125	9.305	9.1	13.185
NM_033541	chr5	121060815	121073131	-	12316	2286	NM_033541	114643	Mm.43230	NM_033541	ENSMUSG00000001166	Oas1c	MGC124107|Oasl2|Oasl5	2'-5' oligoadenylate synthetase 1C	339.82	408.5	178.58	215.15	50.88	12.4	110	191.02	135.47	66.59	115.09	86.53	123.61	74.63	127.54	25.29	28.41	20.03	57.03	72.49	2.73384	3.79506	3.76259	2.47808	4.12871	0	0.766339	4.16894	0	0.773807	9.555	9.355	9.02	11.515
NM_011470	chr3	92424560	92426274	+	1714	661	NM_011470	20758	Mm.87820	NM_011470	ENSMUSG00000042212	Sprr2d	-	small proline-rich protein 2D	4.36	4.08	0	1.85	2	2.48	4.34	1.45	0	0.69	2.81	4.12	1.59	2.38	0.72	5.26	8.42	5.34	0	0	1.2252	0.781797	0	0	0	0	0	0	0	0	5.66	5.825	5.575	8.795
NM_009465	chr7	25466033	25497301	-	31268	4118	NM_009465	26362	Mm.4128	NM_009465	ENSMUSG00000002602	Axl	AI323647|Ark|Tyro7|Ufo	AXL receptor tyrosine kinase	62.45	74.89	43.7	57.5	40.9	45.88	168.62	169.31	109.49	30.21	53.33	14.83	35.09	23.02	46.84	5.58	25.25	18.7	12.48	11.45	6.5946	6.23545	6.21306	11.0429	34.7612	0.811143	5.28236	34.3285	0.585034	5.02905	8.84	8.75	9.035	11.545
NM_019401	chr2	51770515	51795097	-	24582	1135	NM_001141949	64685	Mm.7491	NM_001141948	ENSMUSG00000026946	Nmi	-	N-myc (and STAT) interactor	328.21	437.09	112.09	217	38.91	18.6	107.11	193.91	191.15	122.88	143.86	174.7	204.15	175.45	207.53	31.21	24.2	20.03	89.12	45.78	5.90595	5.37792	6.67033	3.2593	40.1922	0.603802	2.43168	55.9777	0.609686	3.16614	12.335	12.235	12.025	14.99
NM_008530	chr15	75095675	75099380	+	3705	768	NM_008530	17071	Mm.377095	NM_008530	ENSMUSG00000022583	Ly6f	-	lymphocyte antigen 6 complex, locus F	4.36	2.72	3.8	7.42	2	3.72	1.45	1.45	5.57	2.75	1.4	1.65	0.8	4.76	0.72	6.24	8.42	6.68	0	0	4.25911	2.88259	0	0	0	0	0	0	0	0	5.785	5.765	5.75	9.555
NM_008529	chr15	74782907	74786586	+	3679	1122	NM_001164036	17069	Mm.788	NM_001164036	ENSMUSG00000022587	Ly6e	9804|Ly67|RIG-E|Sca-2|TSA-1|Tsa1	lymphocyte antigen 6 complex, locus E	232.36	328.16	113.99	178.05	201.52	22.32	177.31	260.48	276.52	68.65	60.35	56.86	58.21	59.54	60.53	2.96	23.15	26.71	42.78	11.45	4.28921	5.0829	10.174	11.9272	183.661	0.615189	56.4395	150.06	3.7271	48.3548	12.215	12.015	11.365	13.865
NM_007752	chr3	20149204	20185088	+	35884	3828	NM_001042611	12870	Mm.13787	NM_001042611	ENSMUSG00000003617	Cp	D3Ertd555e	ceruloplasmin	15.97	13.62	28.5	22.26	1	169.89	38.36	11.58	7.42	17.85	16.84	45.32	26.32	34.93	28.1	18.72	10.52	9.35	0	11.45	4.86679	4.50284	1.34099	5.15689	3.69836	0.147215	0.526041	4.97921	0.0990996	0.619695	6.675	6.665	6.6	8.875
NM_013640	chr8	108824892	108827234	-	2342	947	NM_013640	19171	Mm.787	NM_013640	ENSMUSG00000031897	Psmb10	Mecl1	proteasome (prosome, macropain) subunit, beta type 10	670.93	822.44	241.28	244.82	187.55	169.89	250.4	428.34	378.58	94.05	116.49	110.42	132.38	98.45	157.81	23.32	55.76	25.37	147.93	211.75	30.5465	11.4048	76.1016	98.5611	222.584	14.6591	98.7347	234.817	13.6634	103.088	14.075	13.97	13.81	16.715
NM_010927	chr11	78737053	78776319	+	39266	3990	NM_010927	18126	Mm.2893	NM_010927	ENSMUSG00000020826	Nos2	NOS-II|Nos-2|Nos2a|i-NOS|iNOS	nitric oxide synthase 2, inducible	5.81	5.45	30.4	18.55	9.98	7.44	6.51	24.6	5.57	48.74	63.86	44.5	86.92	41.28	69.18	15.77	11.57	26.71	0	7.63	4.28691	3.84302	0.499414	1.65181	0	0	0	0	0	0	5.59	5.795	5.715	7.91
NM_009425	chr3	27508149	27530737	+	22588	4943	NM_009425	22035	Mm.1062	NM_009425	ENSMUSG00000039304	Tnfsf10	A330042I21Rik|AI448571|APO-2L|Ly81|TL2|Trail	tumor necrosis factor (ligand) superfamily, member 10	127.8	166.12	68.39	77.9	7.98	6.2	17.37	39.07	44.54	66.59	58.95	60.16	68.58	53.99	79.26	8.87	8.42	4.01	16.04	7.63	3.02727	4.07916	0.236851	0.33779	0.318235	0	0.0696404	1.28535	0.090018	0.351595	5.56	5.695	5.52	10.48
NM_145226	chr5	121013716	121038276	-	24560	4716	NM_145226	246727	Mm.204887	NM_145226	ENSMUSG00000032661	Oas3	Oasl10	2'-5' oligoadenylate synthetase 3	257.05	280.5	189.98	224.42	7.98	6.2	12.3	95.51	102.07	62.47	82.11	47.8	74.16	60.34	105.93	12.81	23.15	13.35	8.91	15.26	5.56881	3.75163	4.28176	2.17508	7.67173	0	1.47312	7.40969	0.320171	1.6815	9.53	9.345	8.67	12.835
NM_197944	chr8	75118656	75129945	+	11289	1223	NM_197944	209488	Mm.157431	NM_197944	ENSMUSG00000062007	Hsh2d	ALX|Hsh2	hematopoietic SH2 domain containing	8.71	4.08	13.3	9.27	27.93	7.44	7.24	7.24	9.28	28.83	17.54	15.66	22.33	21.44	28.1	11.5	17.88	16.02	0	0	5.68518	4.14031	0.631588	0	0	0	0	2.59749	0	0.281401	5.815	5.74	5.64	7.75
NM_011163	chr17	78757621	78787630	-	30009	4312	NM_011163	19106	Mm.378990	NM_011163	ENSMUSG00000024079	Eif2ak2	2310047A08Rik|4732414G15Rik|AI467567|AI747578|Pkr|Prkr|Tik	eukaryotic translation initiation factor 2-alpha kinase 2	384.84	516.07	142.49	187.33	143.66	62	170.79	131.69	131.76	76.2	71.58	88.17	135.57	74.63	113.13	7.88	35.77	24.04	71.29	91.57	6.73098	4.6726	14.6703	11.1883	13.4978	0.673363	2.51611	22.1016	0.741737	3.81094	9.39	9.265	8.81	12.485
NM_010724	chr17	33808406	33811666	+	3260	1223	NM_010724	16913	Mm.415321	NM_010724	ENSMUSG00000024338	Psmb8	Lmp-7|Lmp7	proteasome (prosome, macropain) subunit, beta type 8 (large multifunctional peptidase 7)	437.12	619.55	237.48	306.03	93.78	8.68	138.95	551.35	502.92	67.28	91.23	64.28	89.32	92.89	123.94	30.22	22.09	8.01	99.81	82.03	8.06748	4.50613	37.7239	35.6963	308.691	10.8113	122.562	314.297	13.2559	126.192	13.265	12.935	12.825	15.395
NM_009807	chr9	5298516	5307275	+	8759	1507	NM_009807	12362	Mm.1051	NM_009807	ENSMUSG00000025888	Casp1	ICE|Il1bc	caspase 1	435.67	416.67	104.49	174.34	2.99	7.44	7.24	121.56	111.35	107.78	111.58	182.12	157.9	134.17	120.34	32.85	27.35	14.69	137.24	127.81	7.32732	5.64105	42.9353	43.9947	311.059	9.76099	61.5997	317.252	8.98002	62.0187	13.06	12.96	13.07	14.92
NM_007829	chr17	33520054	33526036	+	5982	2673	NM_007829	13163	Mm.271809	NM_007829	ENSMUSG00000002307	Daxx	MGC150289	Fas death domain-associated protein	517	667.21	222.28	361.67	584.61	264.14	446.52	739.47	747.89	58.35	84.91	42.85	105.26	59.54	130.43	25.95	36.82	38.73	126.55	240.37	8.26647	9.15246	20.2608	52.9388	14.1238	0.950763	6.83701	20.2037	1.44004	9.82441	12.54	12.385	12.29	15.2
NM_030743	chr2	167183849	167207369	+	23520	2999	NM_030743	81018	Mm.22225	NM_030743	ENSMUSG00000006418	Rnf114	1110008J21Rik|AI225886|AW549494|Zfp228|Zfp313|Znf228	ring finger protein 114	393.56	656.32	224.18	306.03	435.96	257.94	370.53	562.92	504.78	54.92	77.19	35.43	63.8	62.72	95.84	12.48	44.19	54.75	85.55	110.65	11.943	9.08418	21.2181	23.7649	81.8252	1.68641	11.9048	91.0968	1.47064	12.8987	13.475	13.36	13.465	15.25
